# Supplementary material for: Depletion of Sorcs3 Activates Totipotency in Mouse Embryonic Stem Cells by Modulating Key Signaling Pathways
Source: Adv Sci (Weinh). 2025 Nov 3;13(7):e09151. doi: 10.1002/advs.202509151 (PMC12866853; doi:10.1002/advs.202509151)
Supplement: Supplementary file 2 — Supplemental Data 1 [file ADVS-13-e09151-s002.csv]

	p_val	avg_log2FC	pct.1	pct.2	p_val_adj	cluster	gene
Smarcd1	5.4099424840705e-300	0.51800915186011	0.76	0.416	1.37553197599976e-295	0	Smarcd1
Septin1	1.31205469829873e-251	0.583210902465954	0.82	0.504	3.33603027589435e-247	0	Septin1
H1f5	1.24642242985286e-243	0.542440775344759	0.656	0.372	3.16915367014388e-239	0	H1f5
1700019D03Rik	3.95000047237288e-216	0.547620032890856	0.588	0.303	1.00432712010553e-211	0	1700019D03Rik
Smad7	2.65591534481082e-208	0.510409324190881	0.704	0.414	6.75293035571599e-204	0	Smad7
Tcea3	3.57978946023221e-203	0.628400625325323	0.746	0.441	9.10197268158643e-199	0	Tcea3
Cdca7	1.95146024364241e-196	0.509071779004776	0.608	0.326	4.96178281548519e-192	0	Cdca7
Gm32885	2.5990988021817e-181	0.508906922780091	0.734	0.444	6.60846861442718e-177	0	Gm32885
Rims2	7.38904790037375e-174	0.517397643280178	0.51	0.255	1.87873931914903e-169	0	Rims2
Halr1	1.83665086541878e-152	0.59972426367311	0.546	0.299	4.66986849041378e-148	0	Halr1
Manba	3.30056545157478e-150	0.511411922762361	0.642	0.389	8.39201771717402e-146	0	Manba
Gjb3	1.45179326152492e-136	0.724597136204134	0.43	0.215	3.69132954675327e-132	0	Gjb3
Mtif2	1.68256081360608e-125	0.526509700611033	0.483	0.265	4.27807912467483e-121	0	Mtif2
Apela	6.85495735526266e-118	0.502073880543182	0.49	0.281	1.74294145714908e-113	0	Apela
H2ac24	1.3225328978141e-117	0.612187972853736	0.348	0.16	3.36267214598214e-113	0	H2ac24
Cradd	3.40589269588686e-116	0.55574351609313	0.454	0.252	8.65982276856192e-112	0	Cradd
Dusp27	6.30348163902031e-103	0.529324849905598	0.424	0.235	1.6027232415373e-98	0	Dusp27
Ebp	1.44019100586383e-97	0.510187459750309	0.419	0.238	3.66182965150937e-93	0	Ebp
Smagp	2.03498811083999e-97	0.507695689930886	0.343	0.17	5.17416077062175e-93	0	Smagp
4930447C04Rik	3.77178749084358e-91	0.545553216485416	0.417	0.243	9.59014687421887e-87	0	4930447C04Rik
Gm56738	4.98491559425075e-89	0.54028679958836	0.605	0.41	1.2674646389942e-84	0	Gm56738
Dcaf4	3.46715586978059e-85	0.526135467372521	0.38	0.213	8.81559051450412e-81	0	Dcaf4
Metap1d	2.00865472222387e-83	0.622119821549443	0.376	0.213	5.1072054967264e-79	0	Metap1d
Rigi	6.9546931096529e-79	0.501871253299714	0.429	0.265	1.76830027006035e-74	0	Rigi
Soga3	7.73656403090002e-79	0.538638278316719	0.391	0.237	1.96709877049664e-74	0	Soga3
Rtel1	2.48155710347897e-77	0.515568605087253	0.314	0.163	6.30960709130563e-73	0	Rtel1
Ttf1	2.28628223234347e-75	0.51015969473777	0.316	0.168	5.8131012039565e-71	0	Ttf1
H2-M5	7.39479051789505e-69	0.509035331234159	0.346	0.201	1.88019943707999e-64	0	H2-M5
Pxmp2	2.15609183591837e-63	0.552571036950092	0.32	0.183	5.48207910200605e-59	0	Pxmp2
E330020D12Rik	6.27185312386648e-48	0.506391349100942	0.302	0.19	1.59468137527429e-43	0	E330020D12Rik
Thbs1	0	2.0785069169722	0.743	0.138	0	1	Thbs1
S100a4	0	2.26749382267416	0.686	0.124	0	1	S100a4
Cryab	0	1.79217099738335	0.744	0.208	0	1	Cryab
Ccl7	0	3.11050220678818	0.587	0.063	0	1	Ccl7
Bgn	0	2.29314463023085	0.615	0.094	0	1	Bgn
Timp2	0	2.23849152298721	0.633	0.125	0	1	Timp2
Ccl2	0	3.14632095798223	0.541	0.052	0	1	Ccl2
Col1a1	0	1.94377759842198	0.602	0.125	0	1	Col1a1
Slc39a1	0	2.40242942335952	0.634	0.165	0	1	Slc39a1
Tnc	0	2.22401906778333	0.532	0.065	0	1	Tnc
Slc24a5	0	1.81625048628896	0.873	0.449	0	1	Slc24a5
Tm4sf1	0	2.60392018383931	0.479	0.055	0	1	Tm4sf1
Rbm15	0	1.71818716501164	0.793	0.376	0	1	Rbm15
Prss23	0	2.26066309576567	0.47	0.059	0	1	Prss23
Anxa2	0	1.17904780210411	0.611	0.2	0	1	Anxa2
Igfbp7	0	1.76616394978792	0.527	0.124	0	1	Igfbp7
Spry2	0	1.67025891770257	0.85	0.47	0	1	Spry2
Gsn	0	1.37364102068632	0.456	0.077	0	1	Gsn
Col1a2	0	1.8683739828311	0.447	0.069	0	1	Col1a2
Cd44	0	2.21410349849101	0.413	0.044	0	1	Cd44
Fbln2	0	1.8707393261997	0.429	0.06	0	1	Fbln2
Lox	0	2.30073754354702	0.404	0.049	0	1	Lox
Emp3	0	2.05519331672297	0.473	0.12	0	1	Emp3
Timp3	0	1.72115480841561	0.439	0.089	0	1	Timp3
Anxa1	0	1.64033648709013	0.435	0.086	0	1	Anxa1
Inhba	0	2.17781836964297	0.373	0.043	0	1	Inhba
Emp1	0	1.88598842577178	0.425	0.105	0	1	Emp1
Serpine1	0	1.56149928272001	0.368	0.07	0	1	Serpine1
Upf1	0	1.31514201073132	0.859	0.57	0	1	Upf1
S100a6	0	1.388779213467	0.969	0.708	0	1	S100a6
Lgals1	0	1.13346815581117	0.927	0.677	0	1	Lgals1
S100a11	0	0.888100454044057	0.928	0.749	0	1	S100a11
Vim	0	0.865576350852537	0.948	0.812	0	1	Vim
Cbx3	0	1.39192457864412	0.964	0.871	0	1	Cbx3
Actb	0	1.76218194731778	1	0.989	0	1	Actb
Amt	1.95656191062892e-306	1.59537536891999	0.735	0.362	4.9747543139651e-302	1	Amt
Ier3	7.21020907600419e-297	1.86338765136275	0.379	0.088	1.83326775966482e-292	1	Ier3
Prnp	1.10035255000959e-284	1.89458308897532	0.344	0.073	2.79775639365437e-280	1	Prnp
Hsf2	3.44582902529124e-266	1.41521990264714	0.709	0.347	8.7613648797055e-262	1	Hsf2
App	4.28743758436263e-264	1.4564948833417	0.331	0.072	1.09012388020004e-259	1	App
Myef2	4.56754212066447e-230	1.0342304635427	0.841	0.611	1.16134325960015e-225	1	Myef2
Ifitm3	1.0787336184917e-228	0.684982305922323	0.965	0.87	2.742788098377e-224	1	Ifitm3
Timp1	6.14908786394471e-222	1.08916116758861	0.806	0.552	1.56346708028658e-217	1	Timp1
Ccnd2	8.55208252554146e-217	0.541982851148387	0.392	0.115	2.17445250294417e-212	1	Ccnd2
Cald1	6.35377877468214e-215	0.8099323608211	0.723	0.415	1.61551179125068e-210	1	Cald1
Serpinh1	2.88545526762247e-204	1.15935569328724	0.566	0.246	7.33655856345689e-200	1	Serpinh1
Fxyd5	7.50800541389891e-204	1.90436792123396	0.381	0.116	1.90898545653794e-199	1	Fxyd5
Ythdf2	5.73806151581245e-202	0.830659337169352	0.892	0.732	1.45895952101047e-197	1	Ythdf2
Notch2	1.66157112344293e-200	1.57562679174866	0.414	0.137	4.22471073846599e-196	1	Notch2
Cst3	7.64309886720508e-197	1.10402197499435	0.844	0.618	1.94333431797556e-192	1	Cst3
Anxa3	2.30815375934953e-196	0.747427486719114	0.319	0.084	5.86871174852212e-192	1	Anxa3
Tpm2	2.99452868104851e-192	0.618030652790708	0.451	0.166	7.61388862443395e-188	1	Tpm2
Anxa5	2.12607456075363e-186	0.821098375144447	0.333	0.095	5.40575717817217e-182	1	Anxa5
Sparc	4.74021329795827e-182	0.837862351652271	0.849	0.674	1.20524663313887e-177	1	Sparc
Kdm6b	2.71353637080111e-178	1.44149337069994	0.502	0.211	6.8994375763989e-174	1	Kdm6b
Abhd2	1.6367669343636e-177	1.40511923187914	0.444	0.166	4.16164360731288e-173	1	Abhd2
Lmna	3.08546707350653e-177	1.01134334696555	0.664	0.363	7.84510858109771e-173	1	Lmna
Spp1	3.81210217375063e-169	0.638551927624956	0.975	0.915	9.69265098697835e-165	1	Spp1
Sema4b	3.49753207383839e-165	1.27046926369514	0.52	0.232	8.89282505094148e-161	1	Sema4b
Fth1	8.29007218995089e-165	0.65630418232614	0.987	0.949	2.10783375501691e-160	1	Fth1
Pam	8.57537575359879e-164	1.54592920051327	0.399	0.147	2.18037503911003e-159	1	Pam
Plin2	1.86471300936671e-163	1.61636986098327	0.492	0.214	4.7412192976158e-159	1	Plin2
Cebpb	5.6510980726568e-163	1.74330833649553	0.34	0.11	1.43684819595372e-158	1	Cebpb
Nupr1	7.571996093638e-163	1.07378320594064	0.569	0.272	1.9252557267684e-158	1	Nupr1
Ccn2	2.72001546011153e-159	1.33790897527159	0.391	0.139	6.91591130887958e-155	1	Ccn2
Fos	5.06950399608029e-150	0.715775336678261	0.775	0.454	1.28897208604337e-145	1	Fos
Wtap	1.09747401631273e-137	0.648786200429108	0.841	0.671	2.79043743387674e-133	1	Wtap
Myl9	3.22579962351142e-135	0.602774783706976	0.403	0.157	8.20191812274015e-131	1	Myl9
Pdcd4	1.49316517794633e-134	1.34512315005549	0.409	0.168	3.79652178144633e-130	1	Pdcd4
Gnb1l	2.38013402929083e-128	1.05139832379457	0.541	0.277	6.05172878287487e-124	1	Gnb1l
Fosb	1.03027913575415e-126	1.23842172419082	0.306	0.103	2.6195877305685e-122	1	Fosb
Pfas	5.1898065217767e-126	0.858403019765334	0.708	0.467	1.31956020622694e-121	1	Pfas
Hmga2	8.54240689139138e-124	0.724751709776282	0.599	0.336	2.17199237620517e-119	1	Hmga2
Ctsd	9.45339076749201e-122	1.34585429691194	0.729	0.496	2.40361913654252e-117	1	Ctsd
Ncoa3	1.07460207608287e-121	0.690562972131706	0.813	0.63	2.7322832386483e-117	1	Ncoa3
Plec	1.52864349419164e-121	1.04934668425921	0.473	0.22	3.88672894833167e-117	1	Plec
Fstl1	2.98253132103615e-118	0.824251697918007	0.582	0.326	7.58338413686652e-114	1	Fstl1
Pmepa1	7.1438424588687e-116	0.744688421948788	0.74	0.521	1.81639338359196e-111	1	Pmepa1
B2m	2.42890208038079e-114	1.26018231591112	0.334	0.131	6.17572642957619e-110	1	B2m
Ccn1	3.30471581786031e-114	1.09612684075378	0.406	0.173	8.40257043849162e-110	1	Ccn1
Khsrp	1.28747927338982e-113	0.746155698980729	0.772	0.567	3.27354480052097e-109	1	Khsrp
Insig1	3.44836990107835e-104	0.868796047157173	0.496	0.256	8.76782531048183e-100	1	Insig1
Cd63	7.22937252959215e-103	0.548821851427903	0.9	0.746	1.8381402593741e-98	1	Cd63
Esd	3.23771353465682e-102	0.764468052300365	0.698	0.485	8.23221043321843e-98	1	Esd
Sephs2	4.00328621469723e-101	0.757418787473596	0.724	0.511	1.01787555294892e-96	1	Sephs2
Uqcc2	1.8240670630052e-100	0.502274753914322	0.889	0.771	4.63787291439703e-96	1	Uqcc2
Rrn3	2.3065806265594e-99	0.612741376151408	0.798	0.616	5.86471190108992e-95	1	Rrn3
Id3	4.27520947389871e-94	0.537836772631236	0.846	0.67	1.08701476083348e-89	1	Id3
H2bc4	1.41869493555124e-93	0.607685405453904	0.424	0.205	3.60717374313259e-89	1	H2bc4
Rap2b	2.69485194442274e-93	1.120653194272	0.403	0.195	6.85193055388927e-89	1	Rap2b
Klhl9	2.84619436125682e-91	1.09554000333309	0.374	0.173	7.23673378293159e-87	1	Klhl9
Gsdme	1.12295395473293e-89	0.960721945495685	0.431	0.215	2.85522272530394e-85	1	Gsdme
Rhoc	1.10955683454756e-88	0.680523812401846	0.691	0.493	2.82115920752064e-84	1	Rhoc
Polr2k	1.44605591350705e-86	0.513513567255444	0.851	0.73	3.67674176568302e-82	1	Polr2k
Itm2b	7.96084776897229e-86	0.88788966572231	0.713	0.524	2.0241251537389e-81	1	Itm2b
Selenom	3.47822989482668e-85	0.849455797133774	0.458	0.246	8.84374733058631e-81	1	Selenom
Abcb10	5.11255401843577e-84	1.02455778594172	0.318	0.138	1.29991798472748e-79	1	Abcb10
Ahnak	2.82851398477747e-83	0.796660315514838	0.573	0.362	7.19177965769519e-79	1	Ahnak
Marf1	2.94511052977963e-82	0.675459945342749	0.581	0.36	7.4882380330177e-78	1	Marf1
Ubc	1.13528041118544e-81	0.63941555102099	0.702	0.496	2.8865639734801e-77	1	Ubc
Dctn5	1.48429019678887e-80	0.980914516770686	0.444	0.238	3.77395625435539e-76	1	Dctn5
Mtmr2	5.0607815041084e-80	0.858218035622718	0.523	0.314	1.2867543052346e-75	1	Mtmr2
Zyx	2.48308516705216e-79	0.804409147677876	0.342	0.159	6.31349234574681e-75	1	Zyx
Plk2	1.21641394023993e-77	0.726225895801538	0.382	0.185	3.09285408445405e-73	1	Plk2
Rhob	2.0154426502962e-77	1.00264850272227	0.388	0.197	5.12446448264312e-73	1	Rhob
Gsto1	7.28087526517719e-77	0.724681045928399	0.422	0.226	1.85123534492395e-72	1	Gsto1
Septin10	1.7957317955355e-76	0.849317138437641	0.509	0.305	4.56582766332855e-72	1	Septin10
8030462N17Rik	3.6522717364759e-75	0.574172585885365	0.684	0.477	9.28626611716363e-71	1	8030462N17Rik
Hcfc1r1	2.81431669494039e-74	0.643743763429459	0.695	0.494	7.15568162855543e-70	1	Hcfc1r1
Crip2	2.75669798558156e-72	0.564879256854363	0.697	0.518	7.00918029813968e-68	1	Crip2
Dusp1	1.24042333615251e-71	0.653020744573717	0.611	0.393	3.15390037450136e-67	1	Dusp1
Pcolce	2.24050587460687e-69	0.59713838870642	0.732	0.555	5.69671023677542e-65	1	Pcolce
Klf6	1.85404109590017e-67	0.846683648871113	0.36	0.182	4.71408489043577e-63	1	Klf6
Cnn2	1.19858335411663e-66	0.781266669540315	0.438	0.244	3.04751803617694e-62	1	Cnn2
Dcxr	5.33382980003771e-66	1.19387030244511	0.302	0.142	1.35617956495759e-61	1	Dcxr
Spink1	5.59282111392602e-65	0.683524903846072	0.442	0.24	1.42203069642683e-60	1	Spink1
Mfap5	1.09840970336479e-64	0.987587085242032	0.304	0.142	2.79281651177532e-60	1	Mfap5
Cstb	1.20526369022834e-64	0.556689241960014	0.813	0.651	3.06450345877458e-60	1	Cstb
Tspo	7.18543058594787e-63	0.76956397480627	0.535	0.342	1.82696758078311e-58	1	Tspo
Shisa5	1.38537992194845e-61	0.990917013444816	0.306	0.149	3.52246698954613e-57	1	Shisa5
B4galt1	4.20704032222862e-59	0.843275030643019	0.36	0.193	1.06968207232985e-54	1	B4galt1
Dynlt1a	1.44100261889785e-57	1.00463396646074	0.303	0.156	3.66389325880967e-53	1	Dynlt1a
Sdcbp	5.5331549854775e-57	0.91335663261782	0.407	0.237	1.40685998660751e-52	1	Sdcbp
Phlda1	1.49184423560756e-56	0.676339478876725	0.353	0.184	3.79316315345578e-52	1	Phlda1
Cmklr2	4.89630681622992e-56	0.776715594540688	0.329	0.17	1.24493497109462e-51	1	Cmklr2
Vamp8	9.07936353505306e-56	0.877256101385635	0.326	0.172	2.30851897242259e-51	1	Vamp8
Marcks	1.80780396458707e-53	0.530174327903784	0.623	0.454	4.59652236035909e-49	1	Marcks
Ogdhl	7.63066088021157e-53	0.716236765680552	0.391	0.223	1.94017183540259e-48	1	Ogdhl
Hbegf	6.82478925438525e-52	0.554520600131475	0.531	0.343	1.73527091581999e-47	1	Hbegf
Psap	3.22242937801845e-51	0.97356498068732	0.533	0.358	8.19334893654971e-47	1	Psap
Cyba	6.2685187161058e-51	1.13699859242606	0.432	0.265	1.59383356875706e-46	1	Cyba
Prr13	2.75650007362857e-50	0.585741011153312	0.586	0.409	7.00867708720801e-46	1	Prr13
Gja1	6.09157099075723e-49	0.644398317863016	0.457	0.274	1.54884284010993e-44	1	Gja1
Dctn4	2.47480554509326e-47	0.564622100233639	0.558	0.394	6.29244057895412e-43	1	Dctn4
Mcts1	4.62377488313261e-46	0.505581868140564	0.692	0.534	1.1756410017853e-41	1	Mcts1
Gigyf1	9.83603920994525e-45	0.592111568975755	0.434	0.277	2.50091132952068e-40	1	Gigyf1
Capg	6.98658235934745e-43	1.0501975105983	0.303	0.168	1.77640843068768e-38	1	Capg
Btg2	1.13150568899479e-42	0.543073281574762	0.367	0.214	2.87696636483815e-38	1	Btg2
Skil	3.63233290319601e-42	0.742232448834902	0.313	0.175	9.23556963966617e-38	1	Skil
Foxo3	4.36040534011479e-42	0.554580507626815	0.411	0.251	1.10867666177759e-37	1	Foxo3
Pdrg1	9.46007738152976e-42	0.60185381427616	0.388	0.236	2.40531927502776e-37	1	Pdrg1
Alkbh5	4.41072609114199e-41	0.600819050312254	0.496	0.34	1.12147121593376e-36	1	Alkbh5
Lgals3	5.48428844413168e-41	0.907111032389884	0.696	0.526	1.39443517980492e-36	1	Lgals3
Itgav	2.37073375326066e-40	0.672048138653156	0.324	0.187	6.02782764104055e-36	1	Itgav
Vkorc1	7.64227925993988e-40	0.500390901726579	0.649	0.494	1.94312592463231e-35	1	Vkorc1
Eva1b	1.9110652909824e-39	0.620451856005467	0.369	0.223	4.85907460885184e-35	1	Eva1b
Ctsb	3.56124706160326e-37	1.29383542998654	0.528	0.374	9.05482677883245e-33	1	Ctsb
Phpt1	6.70288187016297e-35	0.520161447691264	0.468	0.307	1.70427474430764e-30	1	Phpt1
Myc	3.26876225164652e-34	0.621289705945267	0.36	0.218	8.31115490103643e-30	1	Myc
Plaur	1.53983041538021e-33	0.530472696613176	0.313	0.187	3.91517281414571e-29	1	Plaur
Nenf	3.24337585341053e-33	0.531313702231924	0.424	0.29	8.2466074448816e-29	1	Nenf
Psme2	7.82876056558549e-33	0.517960433833289	0.489	0.344	1.99054066140577e-28	1	Psme2
Bad	2.53375971061411e-32	0.535565460020585	0.515	0.375	6.44233744020744e-28	1	Bad
Atp6ap1	3.45592454534299e-32	0.725795904348096	0.344	0.218	8.7870337489891e-28	1	Atp6ap1
Pptc7	4.14290563739636e-32	0.528674922487069	0.305	0.183	1.0533751873644e-27	1	Pptc7
Ugdh	1.76862943146134e-31	0.756888543497644	0.305	0.188	4.49691719243361e-27	1	Ugdh
Ak1	3.64229244523881e-31	0.557417322420717	0.424	0.287	9.2608927712642e-27	1	Ak1
Amotl2	1.6590392045667e-30	0.510992023006912	0.397	0.26	4.21827308153129e-26	1	Amotl2
Rcn3	6.58161069571908e-30	0.612544391641647	0.359	0.233	1.67344033549353e-25	1	Rcn3
Tmf1	1.83602238892723e-29	0.521416712924262	0.311	0.193	4.66827052608638e-25	1	Tmf1
Tubb6	2.43375959900673e-28	0.524362180616716	0.427	0.296	6.18807715643452e-24	1	Tubb6
Dnlz	7.15130273023238e-28	0.54231885318364	0.514	0.38	1.81829023218889e-23	1	Dnlz
Dxo	1.59182723597383e-27	0.507804205006193	0.412	0.278	4.04737993018707e-23	1	Dxo
Pttg1ip	2.89811659311625e-27	0.519761374457788	0.34	0.223	7.36875124965738e-23	1	Pttg1ip
3830406C13Rik	7.66941111247279e-27	0.65889906605083	0.305	0.191	1.95002446945733e-22	1	3830406C13Rik
Emc7	1.1378980560198e-26	0.505563126545531	0.461	0.334	2.89321959723595e-22	1	Emc7
Hexa	1.68594859535653e-26	0.580917320348468	0.413	0.286	4.28669289855352e-22	1	Hexa
Tex264	3.21697056343078e-25	0.573390833522669	0.358	0.244	8.17946935457911e-21	1	Tex264
Ctsz	1.60317758159955e-22	0.711644533229732	0.465	0.35	4.07623931897502e-18	1	Ctsz
Myadm	7.06822730404981e-22	0.532144392693082	0.327	0.219	1.7971674743277e-17	1	Myadm
Nt5c	8.22612629519083e-20	0.559797183446873	0.361	0.254	2.09157487181522e-15	1	Nt5c
Lgmn	7.41778193518089e-18	0.938152631647497	0.307	0.216	1.88604523483909e-13	1	Lgmn
Fabp5	8.46033488915155e-14	0.78477550888888	0.776	0.661	2.15112474891567e-09	1	Fabp5
Fn1	3.1970613174837e-211	0.56376951232257	0.161	0.767	8.12884810583407e-207	2	Fn1
Ankrd17	2.48768561340593e-210	0.539511423501386	0.157	0.755	6.32518944064591e-206	2	Ankrd17
Srsf1	3.27418902536295e-204	0.539944530756653	0.165	0.762	8.32495301588785e-200	2	Srsf1
Atp2a2	7.79968180652846e-204	0.523130932971094	0.194	0.814	1.98314709612793e-199	2	Atp2a2
Pds5a	2.02921564388654e-203	0.517918287866507	0.148	0.724	5.15948369614592e-199	2	Pds5a
Ewsr1	4.42662483656322e-199	0.591683049413088	0.209	0.826	1.12551363094456e-194	2	Ewsr1
Ppp1cb	1.41488283419112e-198	0.507556062641787	0.186	0.783	3.59748109421435e-194	2	Ppp1cb
Plaa	2.02679327053122e-198	0.582145089551246	0.127	0.684	5.15332456965268e-194	2	Plaa
Setd5	1.34564477311697e-197	0.558643206078049	0.141	0.706	3.42143640012721e-193	2	Setd5
Nsmce2	2.03209548969309e-196	0.541585320984236	0.13	0.683	5.16680599209364e-192	2	Nsmce2
Gart	3.47184913943888e-195	0.529703981924416	0.212	0.824	8.82752362193728e-191	2	Gart
Mapk1ip1l	3.75160123841156e-195	0.520749697995327	0.134	0.684	9.53882130878523e-191	2	Mapk1ip1l
Smc4	9.05472584572101e-194	0.584143495026988	0.146	0.711	2.30225459353302e-189	2	Smc4
Cul3	1.77244296653344e-193	0.566299702788625	0.143	0.7	4.50661348670793e-189	2	Cul3
Zfp207	3.19668967790627e-192	0.595473136692716	0.189	0.783	8.12790317504448e-188	2	Zfp207
Camta1	5.14111658178138e-190	0.544341565003609	0.103	0.627	1.30718030208373e-185	2	Camta1
Wtap1	3.35760607870515e-188	0.567766123381198	0.157	0.718	8.53704921571571e-184	2	Wtap
Rbfox2	9.13752595247829e-188	0.56013445093284	0.123	0.662	2.32330734867713e-183	2	Rbfox2
Tfcp2l1	1.0900637488569e-187	0.541575230795471	0.205	0.803	2.77159608784357e-183	2	Tfcp2l1
Aff4	2.17037884568106e-184	0.645431192812006	0.145	0.698	5.51840525302865e-180	2	Aff4
Nup93	4.67880506333207e-183	0.717778008151982	0.162	0.718	1.18963297540281e-178	2	Nup93
Atxn10	5.38836649240304e-183	0.506569236322648	0.226	0.833	1.3700460643584e-178	2	Atxn10
Dst	1.01834635048417e-182	0.566579494116028	0.197	0.784	2.58924743074105e-178	2	Dst
Utp20	2.57088443660018e-182	0.570854087235782	0.124	0.654	6.53673076849962e-178	2	Utp20
Ppp2r1a	3.64048653122343e-182	0.572882244941741	0.154	0.707	9.2563010542887e-178	2	Ppp2r1a
Rock1	8.04624806351054e-182	0.50272490506478	0.103	0.611	2.04583903262819e-177	2	Rock1
Kpnb1	2.14361364178464e-180	0.75071035766741	0.208	0.803	5.45035204560161e-176	2	Kpnb1
Tnpo1	6.78201101171293e-179	0.741628763849878	0.149	0.695	1.72439411983813e-174	2	Tnpo1
Strbp	2.06042920589168e-178	0.551277905740909	0.113	0.629	5.23884729890019e-174	2	Strbp
Eif4b	1.00190690301967e-176	0.75254434945587	0.225	0.826	2.54744849161782e-172	2	Eif4b
Impact	1.13034084894742e-175	0.561055925490782	0.167	0.72	2.87400464253372e-171	2	Impact
Odf2	4.9123224434566e-175	0.645245385669093	0.118	0.633	1.24900710447328e-170	2	Odf2
Itgb1	9.8899942775254e-175	0.626922510169022	0.147	0.684	2.51462994500361e-170	2	Itgb1
Aars	1.02783267127601e-174	0.554342781181306	0.12	0.634	2.61336734998638e-170	2	Aars
Ankrd10	1.12791875311238e-174	0.53831336843598	0.11	0.611	2.86784622166353e-170	2	Ankrd10
Ndufa9	3.34486745457059e-173	0.519036592745543	0.098	0.589	8.50465998999118e-169	2	Ndufa9
Smchd1	5.40602635461055e-173	0.689797710836598	0.1	0.595	1.37453626092328e-168	2	Smchd1
Ddx17	7.82043136530224e-173	0.72671642520642	0.138	0.663	1.98842287894175e-168	2	Ddx17
Cwc27	8.79445487300177e-173	0.563061336785774	0.108	0.608	2.23607809600943e-168	2	Cwc27
Mcm2	9.90211637086751e-173	0.658506977583069	0.184	0.746	2.51771210845677e-168	2	Mcm2
Nckap1	1.57402908597918e-172	0.552292791029546	0.1	0.594	4.00212635401065e-168	2	Nckap1
Pou2f1	1.94291006948888e-172	0.508737984838154	0.106	0.606	4.94004314268242e-168	2	Pou2f1
Alpl	5.29807740998155e-172	0.529929125101696	0.101	0.591	1.34708916226191e-167	2	Alpl
Kdm3a	3.17387926396622e-171	0.552911038331187	0.119	0.626	8.0699054165605e-167	2	Kdm3a
Gphn	3.19292734142593e-169	3.77176911973991	0.64	0.507	8.11833705830957e-165	2	Gphn
Fcf1	4.99525945690271e-169	0.646797784976585	0.185	0.737	1.27009466951208e-164	2	Fcf1
Iqgap1	1.09131554210444e-168	0.661498320048961	0.117	0.618	2.77477889735475e-164	2	Iqgap1
Ppp4r3a	1.1017857493198e-168	0.529893224112911	0.107	0.599	2.80140044622053e-164	2	Ppp4r3a
Usp37	1.36850925064561e-168	0.625774236166906	0.123	0.628	3.47957162069153e-164	2	Usp37
Rfwd3	1.77542914556704e-168	0.540610294752062	0.092	0.574	4.51420614551876e-164	2	Rfwd3
Cnot1	2.51107274146118e-168	0.700000797547343	0.225	0.821	6.3846535524392e-164	2	Cnot1
Etfa	3.21002092602875e-168	0.630831570682571	0.121	0.624	8.16179920652069e-164	2	Etfa
Idh3g	3.39663099626677e-168	0.570476573319426	0.126	0.629	8.63627397110788e-164	2	Idh3g
Ckap5	7.88187767446118e-168	0.564975344642672	0.11	0.603	2.0040462175085e-163	2	Ckap5
Kif20b	4.89837695864866e-166	0.537048804441607	0.106	0.594	1.24546132550601e-161	2	Kif20b
Gnb1	5.99286786661703e-164	0.520374308272653	0.272	0.886	1.52374658376605e-159	2	Gnb1
Otud4	1.20586191584301e-163	0.574106142620882	0.113	0.599	3.06602450722245e-159	2	Otud4
Taok1	2.83891740970494e-163	0.606799967544408	0.099	0.577	7.21823140591579e-159	2	Taok1
Ccnl2	5.01670894446682e-163	0.615452163864571	0.101	0.578	1.27554841622013e-158	2	Ccnl2
Slc6a6	1.6202165838825e-162	0.552128627242156	0.099	0.575	4.11956268617964e-158	2	Slc6a6
Nup160	1.04829144786869e-161	0.509336837899254	0.092	0.561	2.66538583535093e-157	2	Nup160
Api5	3.212698316685e-160	0.68336612362539	0.12	0.612	8.16860674000327e-156	2	Api5
Ago2	5.22926717598594e-160	0.624676919097358	0.117	0.603	1.32959347216619e-155	2	Ago2
Anp32a	1.54072505579235e-159	0.508823718754441	0.246	0.826	3.91744752685763e-155	2	Anp32a
Gtf3c2	4.50459681555129e-159	0.671812690405382	0.103	0.577	1.14533878632207e-154	2	Gtf3c2
Apc	4.77954382193295e-159	0.618155988475528	0.089	0.553	1.21524681216467e-154	2	Apc
Dcaf13	1.74383715249805e-158	0.547207346807106	0.094	0.559	4.43388034394153e-154	2	Dcaf13
Lactb2	4.27330917708081e-158	0.526358302246708	0.084	0.539	1.08653159136457e-153	2	Lactb2
Timm44	1.05987041529607e-157	0.52491063199655	0.128	0.618	2.6948265179318e-153	2	Timm44
mt-Nd5	2.74431863961993e-157	0.784844047275591	0.201	0.758	6.97770457309763e-153	2	mt-Nd5
Cnot6	3.35646868946925e-157	0.552329024419989	0.096	0.562	8.5341572898445e-153	2	Cnot6
Vkorc1l1	1.03179358025566e-156	0.519522575736124	0.085	0.539	2.62343835715803e-152	2	Vkorc1l1
Ctnnbl1	2.10819575781325e-156	0.574128356665386	0.094	0.557	5.36029853381598e-152	2	Ctnnbl1
Scaf8	4.46615623756252e-156	0.642026249458306	0.089	0.546	1.13556488496265e-151	2	Scaf8
Cd2ap	3.01981581812036e-155	0.69263114701071	0.106	0.578	7.67818369915284e-151	2	Cd2ap
2410002F23Rik	1.22733971662132e-154	0.54266689291854	0.107	0.574	3.12063396348138e-150	2	2410002F23Rik
Kif20a	2.35122726770986e-154	0.570447989538847	0.103	0.569	5.9782304508791e-150	2	Kif20a
Zmynd8	3.53370534232277e-154	0.65821446290346	0.097	0.557	8.98479920338988e-150	2	Zmynd8
Mier1	7.34226013164459e-153	0.538083519910603	0.106	0.569	1.86684306107195e-148	2	Mier1
Slc10a7	1.49658073387205e-152	0.59045385191276	0.09	0.541	3.80520617394309e-148	2	Slc10a7
Cyfip1	2.24616497001836e-152	0.735733473758274	0.086	0.538	5.71109905276867e-148	2	Cyfip1
Ogt	2.3043865105154e-152	0.751823531814522	0.106	0.572	5.85913314163645e-148	2	Ogt
Vps54	2.59904576807836e-152	0.504932898605574	0.09	0.543	6.60833376991605e-148	2	Vps54
Cs	6.55810896553982e-152	0.649123689663089	0.115	0.587	1.66746478557815e-147	2	Cs
Cap1	3.81408417109632e-150	0.702345055027589	0.11	0.574	9.6976904134295e-146	2	Cap1
Nup188	7.43025248721269e-150	0.696142942136784	0.086	0.533	1.8892159973987e-145	2	Nup188
Hnrnpul1	1.44811905503279e-149	0.711749360570265	0.103	0.561	3.68198750932638e-145	2	Hnrnpul1
Cwf19l2	1.77218558681489e-149	0.52283964272943	0.086	0.527	4.50595907303554e-145	2	Cwf19l2
Nup155	3.94709361147513e-149	0.570152205186585	0.088	0.532	1.00358802165367e-144	2	Nup155
Slc38a1	4.51170222147412e-149	0.574992472097366	0.071	0.501	1.14714540683201e-144	2	Slc38a1
Zc3h14	1.46299904247849e-148	0.503657469233883	0.07	0.497	3.71982136540581e-144	2	Zc3h14
Gm47283	7.62076676364284e-148	0.583843958943961	0.286	0.892	1.93765615732383e-143	2	Gm47283
Fasn	1.00469623616882e-147	0.702067854072115	0.114	0.576	2.55454065008284e-143	2	Fasn
Vrk1	1.23244161081683e-147	0.602305279086974	0.098	0.546	3.13360603966288e-143	2	Vrk1
Wsb1	1.5840650594815e-146	0.910027756034584	0.117	0.583	4.02764382023767e-142	2	Wsb1
Slc2a3	1.68034996716878e-146	0.731739823713622	0.218	0.763	4.27245782652334e-142	2	Slc2a3
Ddx3x	2.51212356756511e-146	0.68632858864795	0.271	0.865	6.38732538289105e-142	2	Ddx3x
Slc7a5	3.34199029700708e-146	0.521051222087754	0.084	0.519	8.49734452917019e-142	2	Slc7a5
Cherp	5.1026169458326e-146	0.540716733220154	0.092	0.534	1.2973913846474e-141	2	Cherp
Nup88	9.17993586642067e-146	0.547066938173898	0.075	0.504	2.33409049339612e-141	2	Nup88
Ticrr	6.9812802505021e-145	0.50418499858046	0.074	0.497	1.77506031649266e-140	2	Ticrr
Kat2b	9.90147673398079e-145	0.554629429856845	0.072	0.493	2.51754947438196e-140	2	Kat2b
Trim59	4.67366230590797e-144	0.512921950637795	0.088	0.52	1.18832537790016e-139	2	Trim59
Nfat5	6.36330798033805e-144	0.698973230291491	0.082	0.512	1.61793468708075e-139	2	Nfat5
Smg1	2.4046911308922e-143	0.567695035736167	0.093	0.532	6.11416766940652e-139	2	Smg1
Kif2c	4.97702604906833e-143	0.631897495629975	0.091	0.526	1.26545864323611e-138	2	Kif2c
Atad2b	1.06410686987591e-142	0.885426196019614	0.117	0.573	2.70559812734649e-138	2	Atad2b
Cdh1	1.17737019204165e-141	0.890110821759442	0.107	0.557	2.99358145028509e-137	2	Cdh1
Large1	1.29455476786459e-141	0.629167829638051	0.088	0.517	3.2915349527725e-137	2	Large1
Hmgcs1	7.51883710178317e-141	0.792840579505748	0.084	0.511	1.91173952149939e-136	2	Hmgcs1
Srbd1	5.87959430906199e-140	0.630789941982644	0.085	0.511	1.4949456490221e-135	2	Srbd1
Pfkp	8.00939376555838e-140	0.857309945918154	0.119	0.574	2.03646845883087e-135	2	Pfkp
Sulf2	1.53216942130979e-139	0.643305561450734	0.075	0.49	3.89569397062228e-135	2	Sulf2
Evi5	7.07482097520244e-139	0.607808937152098	0.082	0.504	1.79884398115497e-134	2	Evi5
Colgalt1	4.52626340588994e-138	0.515720374276794	0.07	0.478	1.15084773358158e-133	2	Colgalt1
Trim25	5.16823708075114e-138	0.644642763150697	0.085	0.508	1.31407596015179e-133	2	Trim25
Ube2z	2.17620837231541e-137	0.570831261107065	0.085	0.506	5.53322740744917e-133	2	Ube2z
Clcn3	3.25486756003922e-137	0.666158260126142	0.084	0.505	8.27582625815573e-133	2	Clcn3
Dnah8	1.03578159331868e-136	0.608707488726647	0.076	0.486	2.63357827917208e-132	2	Dnah8
Psme3	3.55036372431869e-136	0.735987920882673	0.09	0.513	9.0271548054527e-132	2	Psme3
Anln	3.99596755027216e-136	0.517764118401813	0.067	0.469	1.0160147093322e-131	2	Anln
Trpm7	1.28540984568706e-135	1.06404273976254	0.095	0.523	3.26828307364392e-131	2	Trpm7
Ythdf3	4.14564005036625e-135	0.751867215066478	0.097	0.524	1.05407043920612e-130	2	Ythdf3
Eif3j2	6.17202796982358e-135	0.663595719009852	0.09	0.51	1.56929983160734e-130	2	Eif3j2
Sp1	1.22535998031593e-134	0.677247221586587	0.092	0.512	3.11560028595129e-130	2	Sp1
Trip12	1.49390233911494e-134	0.501607480626957	0.318	0.909	3.79839608743365e-130	2	Trip12
Taf5l	2.46458249905504e-132	0.62399194126486	0.064	0.457	6.26644746209734e-128	2	Taf5l
Bdp1	8.22439232218383e-132	0.518177116878863	0.066	0.459	2.09113399183846e-127	2	Bdp1
Arl2bp	2.05155238457136e-131	0.565852422172059	0.095	0.509	5.21627709301113e-127	2	Arl2bp
Gorasp2	5.43150065027264e-131	0.540978325247519	0.079	0.481	1.38101335533832e-126	2	Gorasp2
Prrc2b	7.25416787592709e-131	0.895657930509284	0.089	0.503	1.84444472413322e-126	2	Prrc2b
Znrf3	2.2250831710589e-130	0.734138688485066	0.09	0.501	5.65749647073435e-126	2	Znrf3
Cenpe	7.06312346403635e-130	0.671790247816986	0.065	0.454	1.79586977196588e-125	2	Cenpe
Parg	9.60507362161772e-130	0.546716536233472	0.067	0.458	2.44218601903252e-125	2	Parg
Ddx50	1.02609076472597e-129	0.50816987395344	0.064	0.451	2.60893837839226e-125	2	Ddx50
Smc5	1.20892111548785e-129	0.502233956376894	0.064	0.451	3.07380282823942e-125	2	Smc5
Cdc23	1.29959850295601e-128	0.717542462298939	0.088	0.494	3.30435915361595e-124	2	Cdc23
Tnks	2.11996827816192e-128	0.9589573914736	0.082	0.484	5.3902313440545e-124	2	Tnks
Slc38a4	5.9442541579909e-128	0.826339729071048	0.094	0.505	1.51138606221077e-123	2	Slc38a4
Klf13	1.67016064326954e-127	0.516804900644194	0.078	0.471	4.24655045157713e-123	2	Klf13
Mbtps1	1.90151278329969e-127	0.756683062286294	0.096	0.506	4.83478640281779e-123	2	Mbtps1
Nup85	1.77331955909892e-126	0.506230742485182	0.085	0.484	4.5088423109649e-122	2	Nup85
Mprip	2.41067374855545e-126	0.562245298159027	0.066	0.45	6.12937907307708e-122	2	Mprip
Fus	3.80408079676647e-126	0.657338054250342	0.318	0.896	9.67225583385844e-122	2	Fus
Zfp277	8.33599157644089e-126	0.585886282590925	0.075	0.465	2.11950921822586e-121	2	Zfp277
Nlk	1.04668782514813e-125	0.523824253099468	0.075	0.463	2.66130846422162e-121	2	Nlk
Lgr4	1.28883303131505e-125	0.506054836814144	0.076	0.465	3.27698686542164e-121	2	Lgr4
Srcap	1.97812708248693e-125	0.727162596938816	0.061	0.439	5.02958591993127e-121	2	Srcap
Atp2b1	6.16702211512476e-125	0.574083544367027	0.071	0.456	1.56802704299162e-120	2	Atp2b1
Fdft1	1.23565187579613e-124	0.519114652330205	0.085	0.479	3.14176845939924e-120	2	Fdft1
Hibadh	1.56052120929578e-124	0.522840474918254	0.074	0.46	3.96778122675544e-120	2	Hibadh
Chd6	2.58189754869214e-124	0.619333656061984	0.073	0.459	6.56473270730464e-120	2	Chd6
Zmym2	4.85099761115947e-124	0.514668233207073	0.085	0.478	1.23341465261341e-119	2	Zmym2
Lin52	5.92803754764237e-124	0.575818941647668	0.057	0.428	1.50726282686355e-119	2	Lin52
Msn	6.98714102646228e-124	0.614231586428073	0.087	0.482	1.7765504773883e-119	2	Msn
Eno1	1.31111126228613e-123	0.509565996588195	0.298	0.859	3.33363149548871e-119	2	Eno1
Ap1g1	1.6227236566996e-122	0.81526097283712	0.083	0.474	4.12593716952441e-118	2	Ap1g1
Tnrc6b	1.82268335201658e-122	0.726757075783249	0.082	0.473	4.63435469083735e-118	2	Tnrc6b
Calu	9.08449015088145e-122	0.585293786589174	0.068	0.444	2.30982246576312e-117	2	Calu
Pdlim1	1.40835025101782e-120	0.513742569981041	0.082	0.466	3.58087134823791e-116	2	Pdlim1
Tent4b	2.20394607061819e-120	0.691853966279586	0.075	0.453	5.6037532791538e-116	2	Tent4b
Nat10	3.04917573431949e-120	0.508280071512331	0.064	0.434	7.75283422208073e-116	2	Nat10
Slf2	4.90036878780556e-120	0.684602089630389	0.082	0.465	1.24596776798744e-115	2	Slf2
Kmt2b	6.80861737122068e-120	0.55802720292442	0.06	0.424	1.73115905280657e-115	2	Kmt2b
Ddhd2	9.08222242901585e-120	0.836929089938847	0.078	0.458	2.30924587480157e-115	2	Ddhd2
Clasp2	3.03392210198726e-119	0.750187776364038	0.064	0.434	7.71405033651281e-115	2	Clasp2
Med1	1.1723838951175e-118	0.691095618808818	0.072	0.446	2.98090329172576e-114	2	Med1
Zfp609	1.43072231279056e-118	0.523368928605475	0.064	0.429	3.63775455250127e-114	2	Zfp609
Sgo1	4.13960100578605e-118	0.788620666860376	0.075	0.45	1.05253495173116e-113	2	Sgo1
Copa	7.02349700572204e-118	0.672739709550802	0.066	0.433	1.78579434867489e-113	2	Copa
Med13	1.17343917293696e-117	0.54679981998458	0.069	0.436	2.98358644110952e-113	2	Med13
Traf7	3.38891393524909e-117	0.609720144712254	0.069	0.436	8.61665257176435e-113	2	Traf7
Orc4	2.10413146919538e-116	0.670995418816253	0.081	0.456	5.34996467357617e-112	2	Orc4
Tango6	3.96185351767906e-116	0.578994116534136	0.054	0.407	1.00734087540508e-111	2	Tango6
Col18a1	5.07002468203594e-116	0.584032644632982	0.059	0.417	1.28910447565446e-111	2	Col18a1
Slc20a2	1.78333880995697e-115	0.651459254233927	0.076	0.445	4.53431725819659e-111	2	Slc20a2
Atg16l1	2.04878433133531e-114	0.58223905364045	0.052	0.401	5.20923904085315e-110	2	Atg16l1
Phtf2	4.71984485614127e-114	0.549873646664918	0.066	0.425	1.20006775312248e-109	2	Phtf2
Zfand3	7.1314518688802e-114	0.663287488690189	0.072	0.437	1.81324295218148e-109	2	Zfand3
Cdc27	2.0873398075683e-113	0.594013611040135	0.067	0.424	5.30727019472315e-109	2	Cdc27
Azin1	2.3674028979469e-113	0.776068907848615	0.088	0.464	6.01935860831978e-109	2	Azin1
Arhgap35	2.4517663223803e-113	0.801316804927712	0.08	0.449	6.23386105128415e-109	2	Arhgap35
Ppp1r8	3.35546550016821e-112	0.618260101599277	0.072	0.431	8.53160658072768e-108	2	Ppp1r8
Dmd	3.39331631560662e-112	0.576040935519343	0.062	0.413	8.62784606406139e-108	2	Dmd
Ttc27	4.95252969967505e-112	0.615390662628165	0.058	0.408	1.25923020143938e-107	2	Ttc27
Cog4	7.75705977335049e-112	0.659974928007265	0.078	0.441	1.9723100179721e-107	2	Cog4
Lin7c	3.39011995701156e-111	0.53430545999279	0.062	0.411	8.61971900269758e-107	2	Lin7c
Mysm1	4.2367135705157e-111	0.522684671728187	0.054	0.395	1.07722679243932e-106	2	Mysm1
Trappc13	6.87347775462258e-111	0.680800838933152	0.08	0.444	1.74765045389034e-106	2	Trappc13
Zfhx3	8.98331601792136e-111	0.664407960742818	0.057	0.401	2.28409793071668e-106	2	Zfhx3
Nup205	1.35643028446995e-110	0.801914208600114	0.077	0.439	3.44885964129331e-106	2	Nup205
Cyth2	5.23414903587705e-110	0.621650015141294	0.067	0.416	1.3308347338621e-105	2	Cyth2
Hnrnpll	1.13758002993171e-109	0.526269321738947	0.058	0.401	2.89241098410436e-105	2	Hnrnpll
Igf2bp2	1.82504123790622e-109	0.631758060868494	0.061	0.406	4.64034985150036e-105	2	Igf2bp2
Nbeal1	1.86682841981063e-109	0.611565189732728	0.061	0.407	4.74659794021052e-105	2	Nbeal1
Phkb	3.50517385138378e-109	0.68459301299922	0.054	0.392	8.91225503452839e-105	2	Phkb
Armc8	5.60913262124788e-109	0.7485821168634	0.059	0.402	1.42617806027849e-104	2	Armc8
Cenpb	8.9069890988762e-109	0.541996620929882	0.054	0.39	2.26469104828026e-104	2	Cenpb
Morc2a	2.52221711381468e-108	0.853533405706642	0.068	0.419	6.4129892335852e-104	2	Morc2a
Cttn	4.56320362928224e-108	0.593309850546035	0.065	0.411	1.1602401547813e-103	2	Cttn
Stk11	5.94969748682762e-108	0.682051592299186	0.067	0.414	1.51277008300079e-103	2	Stk11
Ccdc88a	8.67872106337466e-108	0.540401140229416	0.043	0.369	2.20665161757364e-103	2	Ccdc88a
Nol6	2.14991862876515e-107	0.609151191457492	0.068	0.415	5.46638310549828e-103	2	Nol6
Nid2	2.67936704548981e-107	0.663712866303373	0.055	0.391	6.8125586498624e-103	2	Nid2
Slc16a1	4.9884064355938e-107	0.881124049145016	0.068	0.413	1.26835222031408e-102	2	Slc16a1
Relch	7.35866218014307e-107	0.606684880078121	0.068	0.412	1.87101344592318e-102	2	Relch
Ddi2	1.13531575613803e-106	0.620636576816555	0.058	0.396	2.88665384155655e-102	2	Ddi2
Nfatc3	1.17337227267643e-106	0.677769652402533	0.06	0.399	2.98341634050708e-102	2	Nfatc3
Setd3	2.2528432579818e-106	0.52312581001876	0.061	0.398	5.72807926774451e-102	2	Setd3
H2ac8	2.61572259970396e-106	0.544794495597617	0.096	0.458	6.65073628200729e-102	2	H2ac8
Cdca2	3.23891074913175e-106	0.783831220295089	0.054	0.387	8.2352544707424e-102	2	Cdca2
Usp8	4.55937847241753e-106	0.595124882840641	0.057	0.391	1.15926757039688e-101	2	Usp8
Map1b	7.19854449684563e-106	0.518199984135332	0.044	0.367	1.83030192376797e-101	2	Map1b
Nf1	1.40550800088731e-105	0.559725579132458	0.059	0.393	3.57364464305607e-101	2	Nf1
Edc4	2.27440694180953e-105	0.667616730686592	0.057	0.39	5.7829070902449e-101	2	Edc4
Nfe2l1	5.38004584248661e-105	0.62908698748358	0.055	0.385	1.36793045591065e-100	2	Nfe2l1
Maged1	7.25028211711347e-105	0.869109690496245	0.078	0.427	1.84345673109727e-100	2	Maged1
Vti1a	7.35891549515011e-105	0.596826354898291	0.056	0.387	1.87107785379687e-100	2	Vti1a
Akap9	8.06039787927765e-105	0.573888308161645	0.044	0.365	2.04943676478514e-100	2	Akap9
Fgd1	1.64055034553839e-104	0.576703551839957	0.047	0.368	4.17126330856591e-100	2	Fgd1
Kntc1	2.11591300361408e-104	0.605359319638589	0.044	0.363	5.37992040298916e-100	2	Kntc1
Fam168b	2.41649939786651e-104	0.588293142144804	0.052	0.378	6.14419136901538e-100	2	Fam168b
Zranb1	5.94629035880745e-104	0.6954286479582	0.057	0.387	1.51190378663038e-99	2	Zranb1
Llgl2	1.12511829420493e-103	0.521207239575633	0.052	0.377	2.86072577484545e-99	2	Llgl2
Dusp9	1.71668166261849e-103	0.631722349304659	0.077	0.422	4.36483479537378e-99	2	Dusp9
Orc3	3.57255566684467e-103	0.677752013842799	0.072	0.413	9.08358003851927e-99	2	Orc3
Slc24a51	3.93035481649681e-103	0.637661061012694	0.126	0.505	9.9933201564248e-99	2	Slc24a5
Taf5	1.62017435416858e-102	0.686806748698168	0.059	0.387	4.11945531290904e-98	2	Taf5
Tnpo2	3.73723981744281e-102	0.64143888879356	0.054	0.378	9.50230595983009e-98	2	Tnpo2
Fem1b	4.9061998903584e-102	0.650490216229445	0.061	0.391	1.24745038412253e-97	2	Fem1b
Fam172a	1.07734861395668e-101	0.590623442573964	0.045	0.36	2.73926658584627e-97	2	Fam172a
Atp2c1	1.17747166360884e-101	0.543055897296443	0.048	0.366	2.99383945189184e-97	2	Atp2c1
Rnf167	1.21186343894702e-101	0.776369612672191	0.071	0.408	3.08128397986669e-97	2	Rnf167
Peak1	1.94688042022883e-101	0.509333772002268	0.043	0.355	4.95013815647382e-97	2	Peak1
Scd2	2.08218670824321e-101	1.32275637409882	0.146	0.55	5.29416792437919e-97	2	Scd2
Chaserr	2.13735855309578e-101	0.55636706098058	0.052	0.371	5.43444785710134e-97	2	Chaserr
Atxn3	3.04372105222151e-101	0.524113745349511	0.054	0.377	7.73896514737841e-97	2	Atxn3
Kat6a	5.63801318809856e-101	0.560197458693901	0.057	0.38	1.43352123320594e-96	2	Kat6a
Pgam5	6.32537027439599e-101	0.526641350429182	0.057	0.379	1.60828864596793e-96	2	Pgam5
Nln	1.9520408712556e-100	0.523346245735461	0.051	0.368	4.9632591192545e-96	2	Nln
Xrn1	1.96753854867853e-100	0.659481080126742	0.063	0.39	5.00266351387003e-96	2	Xrn1
Setd6	3.00755929943884e-100	0.595404177536743	0.063	0.39	7.64702027475319e-96	2	Setd6
Hapstr1	7.36474012219455e-100	0.708287538888614	0.064	0.392	1.87255882346919e-95	2	Hapstr1
Neo1	1.1831242540919e-99	0.784984610837445	0.051	0.368	3.00821172845406e-95	2	Neo1
Dld	3.47511274875828e-99	0.546729167200232	0.057	0.375	8.83582167499279e-95	2	Dld
Arid2	3.9556320396611e-99	0.626435335866438	0.061	0.384	1.00575900240423e-94	2	Arid2
Arhgap12	4.42092375095376e-99	0.753844849715372	0.056	0.375	1.1240640729175e-94	2	Arhgap12
Bltp1	7.34191251726252e-99	0.69019394349541	0.055	0.373	1.86675467663917e-94	2	Bltp1
Gtse1	1.25703725991814e-98	0.774169307749838	0.061	0.384	3.19614293706787e-94	2	Gtse1
Leprot	1.82982106084743e-98	0.537983713165578	0.054	0.369	4.65250302931066e-94	2	Leprot
Ahnak1	2.71749357653843e-98	0.821540161458326	0.069	0.398	6.90949916770661e-94	2	Ahnak
Lamp2	3.16470653594003e-98	0.717567229986707	0.064	0.388	8.04658283828112e-94	2	Lamp2
Gabpa	5.17124782793449e-98	0.687958167199157	0.059	0.378	1.31484147273062e-93	2	Gabpa
Tamalin	2.10844458261954e-97	0.52305323660298	0.052	0.364	5.36093119576843e-93	2	Tamalin
Dgcr8	2.14340184962076e-97	0.624209213387436	0.057	0.374	5.44981354284574e-93	2	Dgcr8
Xrcc4	2.84009228007967e-97	0.619199582483344	0.049	0.358	7.22121863133056e-93	2	Xrcc4
Atl2	7.55882590912607e-97	0.558277627464357	0.049	0.356	1.92190707565439e-92	2	Atl2
Raph1	9.31748833460775e-97	0.591294637008274	0.047	0.352	2.36906458395737e-92	2	Raph1
Rnh1	2.83253632886526e-96	0.501682602782252	0.067	0.387	7.20200686977281e-92	2	Rnh1
Cbfb	5.3208583055513e-96	0.952344598170099	0.086	0.423	1.35288143276947e-91	2	Cbfb
Akap8l	7.10110271055533e-96	0.568425083311043	0.063	0.38	1.8055263751858e-91	2	Akap8l
Ppip5k2	1.14080894751844e-95	0.621657329900075	0.049	0.354	2.90062082996039e-91	2	Ppip5k2
Cdin1	1.46912920780622e-95	0.569786214389823	0.054	0.362	3.7354079237681e-91	2	Cdin1
Tmed5	1.76470756344301e-95	0.736169084651293	0.05	0.356	4.48694545081019e-91	2	Tmed5
Sfrp1	3.23713010707793e-95	0.53615033210797	0.054	0.362	8.23072701025635e-91	2	Sfrp1
Mkln1	3.86560840301833e-95	0.500890441802678	0.048	0.351	9.8286959255144e-91	2	Mkln1
Map2k3	1.12348929426829e-94	0.532454537105601	0.049	0.351	2.85658387960657e-90	2	Map2k3
Atxn7l3	1.5222032020764e-94	0.836637251716656	0.057	0.369	3.87035386159946e-90	2	Atxn7l3
Hexb	1.86156503868867e-94	0.717066979830855	0.047	0.349	4.73321526736981e-90	2	Hexb
Dnajc10	2.03098982003835e-94	0.591231346224408	0.054	0.36	5.1639947164295e-90	2	Dnajc10
Dmtf1	2.68813976449291e-94	0.745649894547243	0.059	0.369	6.83486416519967e-90	2	Dmtf1
2610005L07Rik	2.77353347756786e-94	0.736482089403079	0.057	0.366	7.05198622006403e-90	2	2610005L07Rik
Acsl3	3.23695912724516e-94	0.537793684815315	0.048	0.349	8.23029227693355e-90	2	Acsl3
Tmem87a	4.82076395273242e-94	0.617964168247809	0.053	0.357	1.22572744262175e-89	2	Tmem87a
Gls	7.06670565162497e-94	1.12904839805167	0.071	0.393	1.79678057898217e-89	2	Gls
Tln2	1.02372983504898e-93	0.841018687920126	0.055	0.362	2.60293547859554e-89	2	Tln2
Mcf2	1.05869590750213e-93	0.793442073402577	0.052	0.355	2.69184021441491e-89	2	Mcf2
Eif2s3y	1.40490557726211e-93	0.604089972054486	0.066	0.378	3.57211292074663e-89	2	Eif2s3y
Gm14820	1.67767276596095e-93	0.527613876395871	0.047	0.344	4.2656507747323e-89	2	Gm14820
Rc3h2	2.95025295482553e-93	0.713407805402273	0.056	0.361	7.5013131629394e-89	2	Rc3h2
Hmga21	3.66076370193402e-93	0.543028086359563	0.064	0.375	9.30785778853744e-89	2	Hmga2
Map3k4	8.48438916902693e-93	0.510910976363372	0.057	0.364	2.15724079011679e-88	2	Map3k4
Gmeb1	1.03212205824733e-92	0.593246579535387	0.051	0.351	2.62427354529967e-88	2	Gmeb1
Pwwp2a	1.18496457482247e-92	0.624948867615553	0.063	0.372	3.0128909279436e-88	2	Pwwp2a
Cacul1	1.28525887952042e-92	0.72967078286009	0.056	0.36	3.26789922706861e-88	2	Cacul1
Fam178b	1.63867490145786e-92	0.89036850571391	0.033	0.316	4.16649480444676e-88	2	Fam178b
Gfm1	2.04142100274624e-92	0.569930513962321	0.048	0.346	5.19051704158259e-88	2	Gfm1
Rprd1a	2.38022487083908e-92	0.562644881602633	0.047	0.342	6.05195975659545e-88	2	Rprd1a
Ptbp2	2.93140599024711e-92	0.829584403375275	0.047	0.343	7.45339287080229e-88	2	Ptbp2
Pstk	4.54703429368424e-92	0.569769981209433	0.051	0.349	1.15612893951216e-87	2	Pstk
Espl1	7.01648201692384e-92	0.525349982867076	0.046	0.34	1.78401071762306e-87	2	Espl1
Septin9	9.17070440143405e-92	0.561322903896782	0.042	0.332	2.33174330110862e-87	2	Septin9
Ankfy1	9.86884282553929e-92	0.562923736492356	0.044	0.337	2.50925197682162e-87	2	Ankfy1
Ctbp1	1.86994111108567e-91	0.600343635667758	0.067	0.377	4.75451226904642e-87	2	Ctbp1
Ipo8	2.74445728197576e-91	0.766853018529663	0.043	0.333	6.97805708515158e-87	2	Ipo8
Usp32	2.86855252249611e-91	0.602673375792083	0.041	0.329	7.2935816436986e-87	2	Usp32
Mllt6	4.0870342578759e-91	0.868369658469621	0.054	0.355	1.03916933040753e-86	2	Mllt6
Fgfr1	5.15689413990492e-91	0.645837090393002	0.051	0.347	1.31119190401222e-86	2	Fgfr1
Skp2	6.38427768918852e-91	0.557721591366713	0.063	0.369	1.62326644525307e-86	2	Skp2
Terf2	9.39257692024168e-91	0.525547464454095	0.046	0.337	2.38815660774065e-86	2	Terf2
Akap10	1.79666239353037e-90	0.531229315929421	0.043	0.331	4.56819380179032e-86	2	Akap10
mt-Nd2	2.21312484545215e-90	0.530293001241938	0.364	0.932	5.62709123204663e-86	2	mt-Nd2
Arnt	8.01620873174431e-90	0.657248043361625	0.053	0.348	2.03820123213331e-85	2	Arnt
Dsg2	2.61295372649242e-89	0.606726940751585	0.052	0.345	6.64369614497962e-85	2	Dsg2
Asap1	3.76054028166606e-89	0.558896191114877	0.052	0.345	9.56154972016412e-85	2	Asap1
Phf21a	5.50554169006168e-89	1.09489726441614	0.064	0.368	1.39983903011508e-84	2	Phf21a
Tug1	7.51591151186832e-89	0.946362013786766	0.065	0.37	1.91099566100764e-84	2	Tug1
Ralgapa2	1.14308852531645e-88	0.594731634092999	0.04	0.323	2.90641688446961e-84	2	Ralgapa2
Mki67	1.21696652431572e-88	1.06063043447248	0.068	0.376	3.09425908472515e-84	2	Mki67
Xpo5	1.54315928648873e-88	0.853513527219826	0.061	0.362	3.92363680182624e-84	2	Xpo5
Akt2	1.88882741640493e-88	0.570864267609565	0.045	0.331	4.80253258895118e-84	2	Akt2
Ibtk	2.06902561822359e-88	0.831777781854266	0.051	0.342	5.2607045368953e-84	2	Ibtk
Ltn1	4.19092150961651e-88	0.687143474158288	0.05	0.338	1.06558370303509e-83	2	Ltn1
Sap130	5.32099466917763e-88	0.508359357592679	0.049	0.337	1.3529161045851e-83	2	Sap130
Fnip1	7.97594543748357e-88	0.57930017058993	0.044	0.326	2.02796388693457e-83	2	Fnip1
Herc2	1.78014401708615e-87	0.587396239253901	0.04	0.319	4.52619417784324e-83	2	Herc2
Ly75	2.29317056515522e-87	0.65366990831468	0.05	0.337	5.83061547896365e-83	2	Ly75
Atl3	4.06901070088894e-87	0.528332602081796	0.043	0.324	1.03458666080802e-82	2	Atl3
Kit	6.75024672620828e-87	0.559629956867489	0.038	0.313	1.71631773260572e-82	2	Kit
Ehbp1	1.1188981648383e-86	0.568564350545603	0.04	0.317	2.84491047391785e-82	2	Ehbp1
Btrc	1.4228334444846e-86	0.581956871864971	0.047	0.329	3.61769631594655e-82	2	Btrc
Alms1	2.78275289814358e-86	0.600332024450581	0.056	0.346	7.07542751881987e-82	2	Alms1
Uggt1	3.08049635553642e-86	0.945206538927483	0.045	0.326	7.83247003358689e-82	2	Uggt1
Cep43	6.89243197539173e-86	0.593540159849879	0.038	0.312	1.7524697540631e-81	2	Cep43
Eda2r	1.24040287111211e-85	0.756151425368546	0.051	0.335	3.15384834008965e-81	2	Eda2r
Maoa	1.49737046981134e-85	0.600453989819375	0.035	0.306	3.80721415654232e-81	2	Maoa
Mbd5	2.35694691466389e-85	0.510211677201852	0.047	0.326	5.9927732252244e-81	2	Mbd5
Pcid2	3.95316942028667e-85	0.948593415799777	0.05	0.332	1.00513285680209e-80	2	Pcid2
Mtmr3	5.1671341003191e-85	0.620161435778525	0.038	0.31	1.31379551634713e-80	2	Mtmr3
Zmpste24	8.90327218902057e-85	0.521988409757488	0.042	0.316	2.26374598678037e-80	2	Zmpste24
Ubxn7	1.60224941252067e-84	0.712425892821516	0.056	0.341	4.07387935627505e-80	2	Ubxn7
Pikfyve	1.60597749780515e-84	0.653016687928954	0.042	0.316	4.08335838591937e-80	2	Pikfyve
Myo5a	1.76634627011852e-84	0.729237628451272	0.053	0.336	4.49111202640336e-80	2	Myo5a
Ubr1	1.87192700001253e-84	0.548745804313014	0.048	0.327	4.75956159023185e-80	2	Ubr1
Gm49336	3.05817781460968e-84	0.622084301794783	0.042	0.315	7.77572291142658e-80	2	Gm49336
Zeb1	7.63492647710679e-84	0.657906338316548	0.046	0.322	1.94125640606917e-79	2	Zeb1
Becn1	8.21664167432132e-84	0.698696099832439	0.068	0.362	2.08916331211294e-79	2	Becn1
Rsbn1	3.9519426380718e-83	0.632076601748776	0.038	0.305	1.00482093515614e-78	2	Rsbn1
Arhgap21	4.08435625935128e-83	0.523688380134871	0.049	0.325	1.03848842250266e-78	2	Arhgap21
Otud5	4.75741429719318e-83	0.578090939539265	0.043	0.314	1.20962015920434e-78	2	Otud5
Rab35	6.14852574247871e-83	0.658471087988433	0.046	0.319	1.56332415528264e-78	2	Rab35
Ccdc112	8.06823835559719e-83	0.528117530957265	0.04	0.308	2.05143028429414e-78	2	Ccdc112
Dock7	1.36244350140461e-82	0.531806035266689	0.038	0.303	3.46414884667136e-78	2	Dock7
Ubr2	2.61621709716827e-82	0.706360295361318	0.048	0.323	6.65199359126004e-78	2	Ubr2
Lefty2	3.04293940984095e-82	0.746292913812094	0.085	0.388	7.7369777434616e-78	2	Lefty2
Clybl	3.62194342785154e-82	0.645847618131357	0.045	0.316	9.20915335965532e-78	2	Clybl
Yap1	4.7263400850045e-82	0.901998299341928	0.053	0.331	1.20171923001324e-77	2	Yap1
Vac14	8.08804856389917e-82	0.505458842989964	0.042	0.309	2.056467227857e-77	2	Vac14
Nsd2	2.7855157832145e-81	0.738115753359738	0.043	0.31	7.08245243040118e-77	2	Nsd2
Usp24	3.20294733728176e-81	0.908976850223507	0.049	0.322	8.14381389977261e-77	2	Usp24
Helb	5.42970670303865e-81	0.523846219461967	0.043	0.309	1.38055722631461e-76	2	Helb
Gm2381	1.08601126609756e-80	0.584043505744174	0.041	0.305	2.76129224517966e-76	2	Gm2381
Plcb3	1.50035041336994e-80	0.527257551784597	0.041	0.305	3.81479096103441e-76	2	Plcb3
Zfp827	2.39725006946509e-80	0.798825563906143	0.047	0.316	6.09524802662195e-76	2	Zfp827
Snapc3	3.9898814969833e-80	0.73488889048458	0.051	0.323	1.01446726942297e-75	2	Snapc3
Zbtb38	4.39179548091664e-80	0.518343412990683	0.041	0.304	1.11665791897787e-75	2	Zbtb38
Hic2	5.27759351175519e-80	0.64356894592887	0.042	0.305	1.34188092629888e-75	2	Hic2
Lrrc58	6.3344908850499e-80	1.04042884562945	0.064	0.347	1.61060765243279e-75	2	Lrrc58
Kmt5b	8.44138798202868e-80	0.53250552587409	0.044	0.307	2.14630730831061e-75	2	Kmt5b
Mpzl1	9.83839966976799e-80	0.55490418919093	0.044	0.309	2.50151150003521e-75	2	Mpzl1
Cdk19	2.07149366100592e-79	0.604924407433486	0.042	0.304	5.26697978247365e-75	2	Cdk19
Ncapg2	2.8075610316491e-79	0.806241323848345	0.049	0.317	7.138504679071e-75	2	Ncapg2
Bbx	1.3949453120796e-78	0.596923889767412	0.048	0.313	3.5467879504936e-74	2	Bbx
Hspg2	2.2993630961097e-78	1.12349193365114	0.064	0.344	5.84636060816853e-74	2	Hspg2
Cfdp1	3.82662153805015e-78	0.503530107843018	0.397	0.943	9.7295679226463e-74	2	Cfdp1
Ints8	4.79500611469452e-78	0.525916920587238	0.048	0.311	1.21917825472223e-73	2	Ints8
Fcho2	1.74081958484832e-77	0.714349957742546	0.044	0.304	4.42620787643535e-73	2	Fcho2
Mtmr7	2.41072143890083e-77	0.668861907693356	0.047	0.309	6.12950033054924e-73	2	Mtmr7
Dlgap3	2.52260771057897e-77	0.533841140813616	0.047	0.308	6.41398236491809e-73	2	Dlgap3
Gtf2ird1	3.33532138051418e-77	0.735312676278214	0.053	0.318	8.48038814209535e-73	2	Gtf2ird1
Fer	6.32050684392948e-77	0.558078695004619	0.044	0.301	1.60705207013751e-72	2	Fer
Esyt2	1.54880538244046e-76	0.671515409520688	0.044	0.302	3.93799256539311e-72	2	Esyt2
Polr1b	1.80083910549227e-76	0.710645418252478	0.046	0.304	4.57881350962464e-72	2	Polr1b
Mov10	3.78592762449894e-76	0.995163614893753	0.046	0.304	9.62609957805102e-72	2	Mov10
Scaper	1.44830253011676e-75	0.740168516274194	0.048	0.306	3.68245401307488e-71	2	Scaper
Robo1	4.06613490636432e-74	0.731545124994253	0.055	0.315	1.03385546129219e-69	2	Robo1
Wdhd1	5.70919002126997e-74	0.77426780293433	0.05	0.306	1.4516186548081e-69	2	Wdhd1
Lrrc40	1.11394215140884e-73	0.885770068768862	0.051	0.307	2.83230931417211e-69	2	Lrrc40
Tmem38b	2.10319455725073e-73	0.5218400140506	0.063	0.327	5.34758248126572e-69	2	Tmem38b
Marchf6	3.28124059661524e-73	0.810126212783548	0.048	0.301	8.3428823409539e-69	2	Marchf6
Xab2	1.78489883509472e-71	1.10658319368947	0.064	0.324	4.53828377811183e-67	2	Xab2
Tmcc1	2.19457078345782e-71	0.988678174807256	0.051	0.301	5.57991567401986e-67	2	Tmcc1
Firre	2.50760400796006e-71	1.0841055963735	0.054	0.306	6.37583395063926e-67	2	Firre
Ap3m1	1.12723268008956e-70	0.836728285253219	0.053	0.303	2.86610181239571e-66	2	Ap3m1
1600010M07Rik	1.27455304793661e-69	1.63980433852554	0.094	0.379	3.24067857968362e-65	2	1600010M07Rik
Jarid2	2.18866118523e-59	2.19059423268389	0.699	0.95	5.56488992956581e-55	2	Jarid2
Cmss1	2.20469053620528e-53	3.05908417766799	0.622	0.82	5.60564615735553e-49	2	Cmss1
Cdk8	2.61361619527277e-52	2.15158467192423	0.166	0.469	6.64538053810056e-48	2	Cdk8
H4c4	4.41549295432352e-49	1.43473222332637	0.16	0.443	1.1226832385663e-44	2	H4c4
Rbm8a	5.63300119728491e-48	0.531306054288309	0.434	0.944	1.43224688442166e-43	2	Rbm8a
Tubb5	8.41872881815946e-43	0.603277340171923	0.798	0.989	2.14054598930522e-38	2	Tubb5
Rpl5	6.96658407898749e-35	0.552678277213826	0.791	0.989	1.77132366792336e-30	2	Rpl5
Camk1d	1.02296093021194e-31	2.97158140566419	0.552	0.722	2.60098046115688e-27	2	Camk1d
Malat1	5.31752855648233e-30	0.594190900713182	0.819	0.987	1.3520348107712e-25	2	Malat1
Rpl23a	8.94231490815689e-21	0.560535284533007	0.765	0.987	2.27367298854797e-16	2	Rpl23a
Lars2	9.11222474157963e-21	3.27556292447741	0.397	0.411	2.31687426279404e-16	2	Lars2
mt-Nd1	6.9979780709829e-08	0.513471265885536	0.761	0.99	0.00177930590432811	2	mt-Nd1
Gsn1	0	5.65960510435668	0.763	0.09	0	3	Gsn
Anxa21	0	5.33655150034203	0.87	0.216	0	3	Anxa2
Anxa31	0	5.73607670665195	0.737	0.087	0	3	Anxa3
Tpm21	0	5.41082677429019	0.777	0.174	0	3	Tpm2
Tagln	0	6.69990307344958	0.842	0.24	0	3	Tagln
Anxa51	0	5.49436912171324	0.7	0.1	0	3	Anxa5
Ccnd21	0	5.29726883459085	0.684	0.123	0	3	Ccnd2
Anxa11	0	5.16113630836743	0.63	0.101	0	3	Anxa1
Gng11	0	6.04197615151862	0.484	0.033	0	3	Gng11
Prrx1	0	5.36507661593446	0.439	0.039	0	3	Prrx1
Cav1	0	5.09848860298372	0.429	0.04	0	3	Cav1
Parva	0	4.67510350266726	0.437	0.05	0	3	Parva
Col12a1	0	5.16752264696162	0.389	0.036	0	3	Col12a1
Cavin3	0	5.44563938113782	0.389	0.038	0	3	Cavin3
Tgfb1i1	0	5.13071019116921	0.346	0.029	0	3	Tgfb1i1
Col8a1	0	4.99964820110548	0.34	0.027	0	3	Col8a1
S100a61	0	5.37155528810206	0.994	0.722	0	3	S100a6
Ccdc80	3.60621203369704e-307	5.12645713700894	0.302	0.023	9.16915471687808e-303	3	Ccdc80
Inhba1	1.34812448086023e-300	4.96554709270893	0.462	0.06	3.42774130503521e-296	3	Inhba
Acta2	4.47858625084501e-300	7.09888436053422	0.743	0.189	1.13872534013985e-295	3	Acta2
Lgals11	5.84328013021484e-281	4.69419591759295	0.966	0.69	1.48571240590842e-276	3	Lgals1
Aebp1	6.57795307415889e-276	4.61655695286267	0.362	0.038	1.67251034863564e-271	3	Aebp1
Rbms3	5.189751110741e-272	5.01691445708802	0.368	0.04	1.31954611741701e-267	3	Rbms3
Ccn4	1.86858698184922e-253	4.78344812799558	0.34	0.037	4.75106926004982e-249	3	Ccn4
Bmp1	2.54624354257422e-250	4.5336354656029	0.308	0.03	6.4740788313492e-246	3	Bmp1
Cdh11	5.54264177746536e-249	5.04459679435561	0.33	0.035	1.40927209833834e-244	3	Cdh11
Col5a2	3.2020149258878e-248	4.68835213469516	0.409	0.056	8.14144315056233e-244	3	Col5a2
Cd441	1.49492461417741e-246	4.85129151632776	0.433	0.064	3.80099532400749e-242	3	Cd44
Axl	4.84067712870924e-246	4.41540027261509	0.33	0.035	1.23079056674561e-241	3	Axl
Fhl2	3.16751133404895e-244	4.72409102145041	0.356	0.042	8.05371431795285e-240	3	Fhl2
Fbln21	1.64681931221479e-243	4.88261767103495	0.476	0.08	4.18720278323732e-239	3	Fbln2
Prrx2	4.49115811036986e-243	4.62093870857761	0.425	0.061	1.14192186114264e-238	3	Prrx2
Capn2	1.73556473217871e-241	4.45477454366461	0.362	0.043	4.41284688803759e-237	3	Capn2
S100a111	2.4692802822925e-232	4.10620755967798	0.931	0.759	6.27839204575691e-228	3	S100a11
Rps18-ps6	3.8878184223836e-229	4.39721928385872	0.368	0.047	9.88516712075253e-225	3	Rps18-ps6
Copz2	3.55377318018086e-218	4.74841651509464	0.324	0.038	9.03582368792786e-214	3	Copz2
Cald11	4.33364775789714e-217	4.28353646094082	0.836	0.429	1.10187327892293e-212	3	Cald1
Tm4sf11	2.91700558952703e-211	4.99303150697906	0.447	0.079	7.41677841193143e-207	3	Tm4sf1
Vim1	1.43212367294286e-210	3.30402986266597	0.921	0.82	3.64131765082452e-206	3	Vim
Tmsb4x	1.83971479864223e-206	2.20538239198063	0.988	0.961	4.67765884702773e-202	3	Tmsb4x
Tpm1	3.3735903746368e-204	3.80315894681012	0.897	0.66	8.57769088655152e-200	3	Tpm1
Cryab1	4.0052055426105e-203	5.67953474922415	0.7	0.239	1.01836356126414e-198	3	Cryab
S100a41	6.22343995806314e-198	5.16153432795712	0.593	0.158	1.58237184373713e-193	3	S100a4
Myl91	6.820850170666e-196	4.94374081062264	0.605	0.166	1.73426936439354e-191	3	Myl9
App1	1.43603684715654e-195	4.25891704457193	0.443	0.084	3.65126728758022e-191	3	App
Dap	1.35984621098073e-194	4.27174675759568	0.536	0.126	3.45754497603961e-190	3	Dap
Grb10	4.26486467658804e-192	4.41833316824401	0.453	0.088	1.08438449266928e-187	3	Grb10
Col5a1	1.60403100754857e-191	4.35295590213823	0.326	0.044	4.078409239793e-187	3	Col5a1
Col1a21	1.9715764800691e-183	4.6385359463956	0.443	0.09	5.0129303582237e-179	3	Col1a2
Tes	2.3272719656775e-183	4.15455425165276	0.374	0.061	5.91732169993162e-179	3	Tes
Bgn1	6.68630102022463e-183	4.84126187781411	0.516	0.125	1.70005889740231e-178	3	Bgn
Prss231	1.07040608494189e-182	4.633884230596	0.427	0.082	2.72161451157325e-178	3	Prss23
Serpine11	2.53835375906422e-180	4.33952426219314	0.431	0.085	6.45401826779668e-176	3	Serpine1
Phldb2	2.99546258104862e-179	4.5289148514047	0.391	0.069	7.61626315857423e-175	3	Phldb2
Timp21	1.37251922957164e-178	4.40529919607949	0.561	0.155	3.48976739310886e-174	3	Timp2
Emp31	5.72410999574314e-178	4.37545211565913	0.532	0.138	1.45541220751765e-173	3	Emp3
Gpx8	1.71109767112818e-176	4.05289632409055	0.368	0.061	4.3506369386105e-172	3	Gpx8
B2m1	3.12717592560053e-176	3.93534152242342	0.534	0.137	7.9511575084319e-172	3	B2m
Lox1	1.62195213968369e-175	4.13528603418508	0.389	0.069	4.12397551035974e-171	3	Lox
Wls	4.18360032944178e-172	3.99188160607627	0.413	0.08	1.06372221976387e-167	3	Wls
Myl6	4.76480132817759e-169	1.69501220122718	0.97	0.945	1.21149838570244e-164	3	Myl6
Gsto11	6.66997930907442e-164	3.91378897115731	0.644	0.231	1.69590893912526e-159	3	Gsto1
Gadd45g	2.36995602758256e-162	4.41877415857761	0.342	0.057	6.02585019573141e-158	3	Gadd45g
Sh3kbp1	1.62003160792068e-161	3.85559413982619	0.399	0.077	4.11909236629913e-157	3	Sh3kbp1
Lmna1	3.30195294923732e-160	3.6466598179198	0.745	0.378	8.39554556873081e-156	3	Lmna
Zeb2	7.13824846809006e-160	3.81032787945911	0.302	0.044	1.81497105549658e-155	3	Zeb2
Dpysl3	1.45869245358298e-158	4.00694875415049	0.457	0.106	3.70887143248009e-154	3	Dpysl3
Rhoc1	1.01633510728798e-154	3.28196363735323	0.8	0.502	2.58413364379041e-150	3	Rhoc
Tnc1	5.08609743104958e-154	5.09694720664363	0.421	0.094	1.29319113281867e-149	3	Tnc
Col1a11	7.19630040149762e-153	4.38022253048475	0.53	0.153	1.82973134008479e-148	3	Col1a1
Morrbid	2.33067362114222e-152	4.0148699647134	0.332	0.056	5.92597074911622e-148	3	Morrbid
Nfix	1.74393868260898e-149	3.75912300134902	0.332	0.057	4.43413849440159e-145	3	Nfix
Selenow	3.67515438433862e-149	2.32515899722402	0.881	0.815	9.34444753761939e-145	3	Selenow
Tnfrsf12a	1.27591877180209e-147	3.98689930077579	0.411	0.091	3.24415106918401e-143	3	Tnfrsf12a
Dynlt3	1.24497454671885e-145	3.87469299250504	0.431	0.101	3.16547228248734e-141	3	Dynlt3
Igfbp71	8.84086735925574e-145	4.76367169471435	0.504	0.147	2.24787893476436e-140	3	Igfbp7
Gask1b	2.75667771841604e-144	3.74723063987085	0.425	0.099	7.00912876684462e-140	3	Gask1b
Gnas	1.71184807618881e-143	3.07761707916071	0.787	0.507	4.35254491851766e-139	3	Gnas
Flrt2	9.60730151332535e-140	4.27135959130025	0.3	0.05	2.4427524827781e-135	3	Flrt2
Prnp1	1.52527893802319e-137	4.10745114057632	0.389	0.087	3.87817422781776e-133	3	Prnp
Crim1	3.14496396753606e-136	3.98241507774643	0.342	0.066	7.99638538385719e-132	3	Crim1
Lhfp	8.88607803571051e-132	3.73048588164558	0.423	0.107	2.25937420135976e-127	3	Lhfp
Camk2d	1.96965637114149e-130	3.90181631871033	0.383	0.087	5.00804828926436e-126	3	Camk2d
Loxl1	3.02877855971791e-130	3.49902879147814	0.368	0.08	7.70097236593875e-126	3	Loxl1
Esd1	4.92681788953786e-129	3.2725641383986	0.759	0.495	1.2526927165939e-124	3	Esd
Timp31	8.85618967751353e-129	4.78410628152762	0.421	0.109	2.25177478740459e-124	3	Timp3
Pls3	9.52488380872763e-126	3.62993179946674	0.32	0.062	2.42179695720709e-121	3	Pls3
Myl12a	2.87699015883979e-125	1.71822797992352	0.903	0.897	7.31503517786605e-121	3	Myl12a
Gng12	8.71927548084683e-124	3.32106892367144	0.538	0.187	2.21696298376012e-119	3	Gng12
Ndn	1.41612797293757e-123	3.88615155870501	0.314	0.06	3.60064698399107e-119	3	Ndn
Fxyd51	1.91780985036046e-122	3.54771449341283	0.451	0.129	4.87622332552652e-118	3	Fxyd5
Cavin1	1.09428097735239e-119	3.57987691095278	0.427	0.116	2.78231881301618e-115	3	Cavin1
Sh3bgrl	1.27271840915812e-119	3.38348966248258	0.47	0.14	3.23601382712544e-115	3	Sh3bgrl
Epb41l3	5.19720976808925e-119	3.64464851204298	0.346	0.076	1.32144255563437e-114	3	Epb41l3
Actg1	9.44674988287901e-119	1.57500529996363	0.982	0.968	2.40193062522082e-114	3	Actg1
Clic1	2.79132927728467e-114	2.82662065032514	0.767	0.551	7.09723382042401e-110	3	Clic1
Selenom1	4.57668030721548e-114	3.40566233758252	0.593	0.255	1.16366673491261e-109	3	Selenom
Thbs11	7.51710527994863e-109	4.76151216023533	0.494	0.178	1.91129918847974e-104	3	Thbs1
Msn1	7.89930473012794e-109	2.84297068731601	0.711	0.452	2.00847722068233e-104	3	Msn
Serf2	4.56860806791624e-108	0.969092849718991	0.958	0.954	1.16161428734838e-103	3	Serf2
Zyx1	3.18324462142947e-105	3.49942436222577	0.484	0.165	8.09371777444656e-101	3	Zyx
Gabarap	3.44014278918652e-104	2.3442629823173	0.802	0.737	8.74690705578564e-100	3	Gabarap
Ier31	5.46752125730057e-101	4.16101372777934	0.377	0.104	1.39017195488124e-96	3	Ier3
S100a10	9.61151122100644e-101	1.74129445364829	0.899	0.894	2.4438228430531e-96	3	S100a10
Fkbp10	2.05116492991847e-99	3.29425596455393	0.306	0.069	5.21529195081071e-95	3	Fkbp10
Hmgn3	7.25918539181088e-99	3.15422331082909	0.33	0.079	1.84572047772184e-94	3	Hmgn3
H2bc41	1.06051400371648e-97	3.5144003401153	0.528	0.214	2.69646290584953e-93	3	H2bc4
Actb1	1.94543128191237e-95	1.00297721820629	0.998	0.99	4.9464535773904e-91	3	Actb
Serpine2	4.34221010312679e-95	3.43231965116615	0.383	0.112	1.10405034082102e-90	3	Serpine2
Emp11	2.44970457774751e-94	3.66299748934225	0.399	0.123	6.22861885938081e-90	3	Emp1
Tspo1	7.8179112409167e-94	3.12392754180306	0.64	0.35	1.98778211211548e-89	3	Tspo
Tpm4	3.7745356485159e-92	2.8081183782006	0.682	0.43	9.59713433991654e-88	3	Tpm4
Akt1	8.70445934158175e-89	2.97310205574386	0.419	0.136	2.21319583219057e-84	3	Akt1
Serpinh11	3.71649889135789e-87	3.66657212198519	0.543	0.264	9.44957008116658e-83	3	Serpinh1
Tax1bp3	3.80186101042569e-87	3.23018781281244	0.415	0.136	9.66661180510836e-83	3	Tax1bp3
Sh3glb1	1.01264387560271e-85	2.58035971717587	0.674	0.441	2.57474831810744e-81	3	Sh3glb1
Col4a1	1.0409003461477e-83	3.70913426459051	0.332	0.094	2.64659322011513e-79	3	Col4a1
Serpinb6a	6.65594570696172e-81	2.52805712547684	0.682	0.484	1.69234075545209e-76	3	Serpinb6a
Hspb11	3.85039406752898e-78	3.0003358195916	0.383	0.128	9.79001195609917e-74	3	Hspb11
Cstb1	1.26321343466456e-76	2.19818882991846	0.751	0.662	3.21184647897812e-72	3	Cstb
Cpe	2.85399454582521e-76	2.99411659611331	0.381	0.131	7.25656653221519e-72	3	Cpe
Hmga22	1.93461176650299e-75	3.22146193674373	0.589	0.351	4.9189438775105e-71	3	Hmga2
Ltbp1	1.99741469760951e-74	3.33185115793639	0.324	0.095	5.07862661014195e-70	3	Ltbp1
Plin21	3.86246885308725e-74	3.39120687623301	0.496	0.23	9.82071330585965e-70	3	Plin2
Tulp4	2.51331327537935e-72	2.84188415726052	0.478	0.208	6.39035033397954e-68	3	Tulp4
Tmed3	5.05278440921369e-72	3.08875902779113	0.34	0.109	1.28472096388667e-67	3	Tmed3
Crip21	9.72080475356974e-72	2.63113291145058	0.686	0.528	2.47161181664264e-67	3	Crip2
Arf4	1.06767190106836e-68	1.6367685783161	0.796	0.8	2.7146625756564e-64	3	Arf4
Tuba1a	1.74353952345929e-68	1.97777454831471	0.791	0.763	4.43312359234758e-64	3	Tuba1a
Ifi27	1.02762283886937e-65	3.13937689632441	0.316	0.099	2.61283383010927e-61	3	Ifi27
Glipr2	4.55200923975885e-65	2.94642562259371	0.415	0.163	1.15739386930109e-60	3	Glipr2
Tmsb10	1.11346111927411e-64	0.804646621899845	0.968	0.968	2.83108624186635e-60	3	Tmsb10
Lrp1	7.88244694885827e-64	2.65513588247365	0.332	0.111	2.0041909612167e-59	3	Lrp1
Arpc1b	4.66300208656891e-63	2.32170271286834	0.662	0.504	1.18561491053101e-58	3	Arpc1b
Itm2c	7.69029311070575e-63	2.89178032416595	0.336	0.115	1.95533392632804e-58	3	Itm2c
Csrp1	6.04589445635331e-62	3.28194816575723	0.453	0.201	1.53722912447239e-57	3	Csrp1
Pfn1	1.15221882956213e-61	0.76454460859594	0.931	0.941	2.92963159604467e-57	3	Pfn1
Pfn2	2.03153431515549e-61	3.13428551369134	0.324	0.108	5.16537914971434e-57	3	Pfn2
Lrrfip1	3.28882340146368e-61	2.6286014788016	0.366	0.135	8.36216238056154e-57	3	Lrrfip1
Jun	5.59438900030806e-61	3.31659697429814	0.314	0.104	1.42242934721833e-56	3	Jun
Prdx5	6.77663952986366e-61	2.00449805531229	0.729	0.691	1.72302836686313e-56	3	Prdx5
Ifitm31	2.17772196913682e-60	1.41201866955919	0.836	0.879	5.53707587872729e-56	3	Ifitm3
Calm1	2.6085102383564e-60	1.10783654720336	0.858	0.911	6.63239813204498e-56	3	Calm1
Bin1	2.46954636313093e-59	2.65453928451892	0.316	0.103	6.27906858289669e-55	3	Bin1
Cd631	1.67870529345432e-58	2.24171073125839	0.727	0.759	4.26827607913696e-54	3	Cd63
Npdc1	6.3313814318718e-58	2.85278418832518	0.324	0.111	1.60981704286772e-53	3	Npdc1
Fkbp1a	1.08084670677897e-55	1.02325986891938	0.836	0.895	2.74816083665621e-51	3	Fkbp1a
Tagln2	2.82256703282017e-54	1.89239042265323	0.794	0.808	7.17665893764856e-50	3	Tagln2
Capg1	4.82434716782825e-54	2.65794349031321	0.403	0.173	1.22663851089201e-49	3	Capg
Gng10	2.499884885429e-52	2.45711969582093	0.551	0.355	6.35620730969177e-48	3	Gng10
Basp1	8.98855437500454e-52	1.44141144417169	0.765	0.814	2.28542983538866e-47	3	Basp1
Cdc42	3.7963663363303e-50	1.29189365909039	0.794	0.853	9.65264104675342e-46	3	Cdc42
Shisa51	6.85444741850987e-50	2.41896170390692	0.37	0.156	1.74281180063032e-45	3	Shisa5
Cebpb1	1.39802646324542e-49	3.11256946884932	0.32	0.123	3.5546220854478e-45	3	Cebpb
2200002D01Rik	3.20534416939584e-48	2.92738113363956	0.312	0.117	8.14990808510587e-44	3	2200002D01Rik
Vamp81	3.76905029730081e-48	2.59548860824064	0.393	0.179	9.58318728591704e-44	3	Vamp8
Atf5	5.15776323855053e-48	3.14771806308033	0.306	0.112	1.31141288103386e-43	3	Atf5
Dynlrb1	1.17999513981445e-47	1.5937360714027	0.743	0.769	3.00025564249221e-43	3	Dynlrb1
Cnn21	1.24540398967627e-47	2.5691086777994	0.468	0.255	3.16656418415087e-43	3	Cnn2
Ubc1	2.51510639083963e-47	2.22240196329452	0.621	0.509	6.39490950934885e-43	3	Ubc
Gnb2	3.01627651633452e-47	1.65153425427091	0.727	0.727	7.66918467043215e-43	3	Gnb2
Pmepa11	3.10898200174017e-47	2.51462032515571	0.619	0.536	7.90489763762455e-43	3	Pmepa1
Nme2	7.96222285031582e-47	0.502844742765635	0.953	0.957	2.0244747819213e-42	3	Nme2
Commd3	1.04990913236305e-46	2.39936810759771	0.569	0.401	2.6694989599463e-42	3	Commd3
Gnai2	1.35814254823113e-45	1.35086700491155	0.753	0.817	3.45321324313247e-41	3	Gnai2
Klf61	1.13643474504678e-44	2.55770371731953	0.391	0.191	2.88949898275593e-40	3	Klf6
Sh3bgrl3	2.05094872607534e-44	1.39478448051278	0.761	0.832	5.21474223091916e-40	3	Sh3bgrl3
Scand1	2.96678692995029e-44	1.84394483949525	0.654	0.604	7.54335244809161e-40	3	Scand1
Mbnl2	2.97426747434828e-44	2.77486540271944	0.433	0.233	7.56237248027793e-40	3	Mbnl2
Arpc2	3.11720416998648e-44	1.26352652725315	0.765	0.843	7.92580332260763e-40	3	Arpc2
Sdcbp1	6.76395134605508e-44	2.22137508199533	0.453	0.245	1.71980226924797e-39	3	Sdcbp
Timp11	2.17622241096575e-43	3.20951909102327	0.621	0.571	5.53326310212151e-39	3	Timp1
Slc25a4	3.21225162100156e-43	0.975234790413235	0.81	0.875	8.16747097155858e-39	3	Slc25a4
Fstl11	4.16559776452274e-43	2.71831530254154	0.502	0.342	1.05914488760755e-38	3	Fstl1
Sri	8.72736644283743e-43	2.06666256842297	0.642	0.529	2.21902019175585e-38	3	Sri
Arhgdib	1.11514007602587e-42	2.66930986309323	0.358	0.161	2.83535515730338e-38	3	Arhgdib
Fez2	2.45259892177888e-42	2.56600182001106	0.304	0.12	6.23597801851499e-38	3	Fez2
Cdkn1a	5.72816555985852e-42	1.78804132400822	0.719	0.747	1.45644337524963e-37	3	Cdkn1a
Map1lc3a	8.43684027304017e-42	1.9313801441577	0.652	0.592	2.14515100782319e-37	3	Map1lc3a
Dcxr1	1.40733792447524e-41	2.52657252025381	0.346	0.15	3.57829740677074e-37	3	Dcxr
Arl8a	2.29983435762188e-41	2.15852628730028	0.457	0.26	5.8475588376894e-37	3	Arl8a
Cdkn2a	1.17107681042757e-40	2.91117383577721	0.405	0.209	2.97757989819313e-36	3	Cdkn2a
Sparc1	1.82420068825816e-40	2.81393061752548	0.648	0.689	4.6382126699652e-36	3	Sparc
Plec1	4.05882280803866e-40	2.45909113719329	0.423	0.235	1.03199628717191e-35	3	Plec
Arf5	4.13683270846333e-40	1.70941487634918	0.623	0.535	1.05183108445389e-35	3	Arf5
Rnf11	1.86967359555623e-39	2.16918905755892	0.389	0.194	4.75383208406126e-35	3	Rnf11
Pdrg11	1.88095422108826e-39	2.34674864631005	0.437	0.244	4.78251420253902e-35	3	Pdrg1
Rab34	1.94080318241033e-39	2.50077189007823	0.419	0.222	4.93468617159649e-35	3	Rab34
Ccn21	2.27856020637196e-39	3.186724388714	0.336	0.154	5.79346718072136e-35	3	Ccn2
Mtpn	5.912531544159e-39	1.81104657336104	0.632	0.57	1.50332027041787e-34	3	Mtpn
Nupr11	2.45703307716691e-38	3.11169166229109	0.474	0.291	6.24725230200459e-34	3	Nupr1
Marcks1	1.34389571693806e-37	2.16820061025673	0.577	0.464	3.41698924988672e-33	3	Marcks
Atp6v0e	2.89024687350982e-37	1.14993436834726	0.739	0.826	7.34874170058606e-33	3	Atp6v0e
Itgav1	3.58749571000167e-37	2.11098965199251	0.377	0.193	9.12156659225026e-33	3	Itgav
Cyba1	1.05238824778668e-36	2.25265155655244	0.449	0.274	2.67580235882242e-32	3	Cyba
Ppp1r14b	1.52459853178833e-36	0.589308132655836	0.919	0.943	3.876444226925e-32	3	Ppp1r14b
Rras	4.36424386123067e-36	2.45756916246294	0.387	0.204	1.10965264415651e-31	3	Rras
Ugdh1	7.19718292517198e-36	2.63274229609401	0.374	0.193	1.82995573055423e-31	3	Ugdh
Aga	9.29877862761755e-36	2.42100353061141	0.328	0.153	2.36430745385804e-31	3	Aga
Itgb11	5.02644555928044e-35	2.17867724435382	0.625	0.652	1.27802404790264e-30	3	Itgb1
Npc2	6.17967130474747e-35	1.32444020938048	0.749	0.831	1.57124322594509e-30	3	Npc2
Atp6v1g1	1.23665080314826e-34	1.09371814626258	0.759	0.852	3.14430833208476e-30	3	Atp6v1g1
Nenf1	2.23865805304605e-34	2.13925658444848	0.464	0.296	5.69201196567488e-30	3	Nenf
Rhob1	2.48341831625194e-34	2.50724152117656	0.377	0.208	6.31433941090219e-30	3	Rhob
Ppfibp1	2.50489121633596e-33	2.26897736940964	0.348	0.174	6.36893640665581e-29	3	Ppfibp1
Fth11	3.3415438993442e-33	0.817915565391102	0.923	0.953	8.49620951847257e-29	3	Fth1
Rab11a	8.71696293237073e-33	1.96708735851866	0.553	0.43	2.21637499518458e-28	3	Rab11a
Mbnl1	1.50400346970055e-32	2.37817544119202	0.403	0.24	3.82407922206062e-28	3	Mbnl1
Arpc5	1.77844921029729e-32	1.6282666837977	0.674	0.671	4.52188496210188e-28	3	Arpc5
Spp11	4.14869077671009e-32	1.11287376443885	0.613	0.927	1.05484611688631e-27	3	Spp1
Filip1l	5.18532346212558e-32	1.15821831166256	0.314	0.145	1.31842034348005e-27	3	Filip1l
Ahnak2	1.61173162566527e-31	2.3370223516472	0.494	0.375	4.09798883141651e-27	3	Ahnak
Pbx1	9.99435887055775e-31	2.68183638906654	0.316	0.155	2.54116568642801e-26	3	Pbx1
H2-K1	1.17310336090592e-30	2.23815704387633	0.308	0.147	2.9827326054394e-26	3	H2-K1
Plk21	1.48609047755209e-30	2.04220177506656	0.364	0.196	3.77853364822394e-26	3	Plk2
Cfl2	1.66769923010545e-30	1.79651483414205	0.611	0.538	4.24029206246612e-26	3	Cfl2
Ccn11	3.58480481998569e-30	2.50455547361068	0.35	0.187	9.11472473529562e-26	3	Ccn1
Nedd8	1.50256499602309e-29	0.597476475179788	0.852	0.919	3.82042175888832e-25	3	Nedd8
Hacd1	1.91127362154492e-29	2.26383168291381	0.33	0.168	4.85960431014011e-25	3	Hacd1
Srp14	2.84284113868033e-29	0.847102652989498	0.796	0.901	7.2282078792086e-25	3	Srp14
Myh9	3.49499513624598e-29	1.88247800536492	0.569	0.483	8.88637463341902e-25	3	Myh9
Phlda3	7.26031592915585e-29	1.83930372628764	0.615	0.55	1.84600792814717e-24	3	Phlda3
Pdlim7	2.9930609656867e-28	1.99205100009969	0.464	0.313	7.610156811355e-24	3	Pdlim7
Yaf2	4.5566109300918e-28	2.39819241034666	0.318	0.159	1.15856389508514e-23	3	Yaf2
Itm2b1	6.56714441709191e-28	2.08970315845603	0.569	0.538	1.66976213948979e-23	3	Itm2b
Ift43	1.3496000094031e-27	2.35501719671419	0.379	0.219	3.43149298390832e-23	3	Ift43
Cast	1.95475444420262e-27	2.00689982816281	0.36	0.197	4.97015864982957e-23	3	Cast
Rhoa	6.44952667220063e-27	0.752297053104865	0.818	0.899	1.63985665167373e-22	3	Rhoa
Pam1	7.31697604228738e-27	1.9905025592877	0.318	0.163	1.86041432851199e-22	3	Pam
Tbca	8.49865609085523e-27	0.711881373859218	0.808	0.909	2.16086829766085e-22	3	Tbca
Ube2m	1.79193210189727e-26	1.24769984182697	0.745	0.791	4.556166562284e-22	3	Ube2m
Eva1b1	2.63074497981685e-26	2.20633822158396	0.381	0.231	6.68893218568233e-22	3	Eva1b
Fabp51	9.41891017559113e-26	1.61157302516	0.682	0.669	2.3948521012458e-21	3	Fabp5
Ostf1	1.16343307351079e-25	1.77965080226943	0.528	0.425	2.95814493270854e-21	3	Ostf1
S100a13	1.43265459259452e-25	2.00624574349428	0.377	0.222	3.64266756713083e-21	3	S100a13
Stx7	3.87928910675101e-25	2.07283145577368	0.366	0.212	9.86348048282512e-21	3	Stx7
Rassf1	5.49165615946029e-25	2.39584943797101	0.324	0.176	1.39630849510437e-20	3	Rassf1
Reep5	1.0966182636915e-24	1.7483564343397	0.466	0.342	2.788261597262e-20	3	Reep5
Rab2a	1.75797139223097e-24	1.46430349789441	0.626	0.612	4.46981806188648e-20	3	Rab2a
Hcfc1r11	3.08351339076887e-24	1.80977589915882	0.575	0.508	7.84014114736892e-20	3	Hcfc1r1
Ctsb1	3.20768881250148e-24	1.99464594614813	0.488	0.383	8.15586957466625e-20	3	Ctsb
Gng5	1.89550235919757e-23	0.575417525055131	0.846	0.924	4.81950429849573e-19	3	Gng5
Card19	6.58964652113403e-23	2.17762815047576	0.31	0.17	1.67548352446354e-18	3	Card19
Rcn2	7.98627907123886e-23	1.82001113177116	0.366	0.227	2.03059131665319e-18	3	Rcn2
Ctsd1	1.99975279171578e-22	2.31291821157208	0.534	0.513	5.08457144821654e-18	3	Ctsd
Ccnd1	5.31146265781949e-22	1.77763643258759	0.625	0.645	1.35049249537718e-17	3	Ccnd1
Ppp3ca	6.14667695944667e-22	1.65494649436098	0.466	0.35	1.56285408370891e-17	3	Ppp3ca
Actn1	7.15553259986314e-22	1.42563265711129	0.638	0.713	1.8193657188412e-17	3	Actn1
Glrx5	9.60398975432976e-22	1.45557064789673	0.64	0.643	2.44191043493589e-17	3	Glrx5
Prkar1a	1.17613973356406e-21	1.47501167523883	0.628	0.609	2.99045288655997e-17	3	Prkar1a
H2aj	1.22234026505032e-21	1.07638605587697	0.717	0.844	3.10792235791696e-17	3	H2aj
Plxdc2	1.79593600033072e-21	2.18331548638739	0.354	0.215	4.56634687444088e-17	3	Plxdc2
Tubb61	2.48744458462062e-21	1.99317255380983	0.435	0.303	6.32457660085638e-17	3	Tubb6
Map3k20	2.92946194729501e-21	1.96164446692182	0.374	0.228	7.44844994719229e-17	3	Map3k20
Ccng1	5.69704875881063e-21	1.3122221598341	0.63	0.659	1.44853161741519e-16	3	Ccng1
Pdlim5	6.06553464939125e-21	2.06762899314794	0.453	0.338	1.54222283995422e-16	3	Pdlim5
Slc25a3	8.38270796577758e-21	0.629414131834327	0.83	0.917	2.13138732737861e-16	3	Slc25a3
Rexo2	9.50847656094715e-21	1.29182475080576	0.68	0.74	2.41762525038642e-16	3	Rexo2
Lpp	1.2130786925e-20	1.98317391412846	0.549	0.507	3.0843738835505e-16	3	Lpp
Rnh11	2.32374761802678e-20	1.76735882564071	0.48	0.365	5.90836069359489e-16	3	Rnh1
Litaf	3.76636940569078e-20	1.96263388160642	0.383	0.252	9.57637085090937e-16	3	Litaf
Pkm	5.42079089425313e-20	0.508582921717384	0.881	0.941	1.3782902927728e-15	3	Pkm
BC004004	1.83401575695103e-19	1.72403033451225	0.37	0.247	4.66316846362368e-15	3	BC004004
Rcn31	3.1178353011824e-19	2.10007992013129	0.364	0.24	7.92740803678636e-15	3	Rcn3
Ak11	3.84239023854636e-19	1.90791784759075	0.415	0.295	9.76966142052797e-15	3	Ak1
Rbms1	3.85905347190533e-19	1.8374628670834	0.492	0.434	9.81202935766649e-15	3	Rbms1
Palld	4.80975376192223e-19	1.86916625877132	0.611	0.605	1.22292799150634e-14	3	Palld
Itgb5	4.96653294688378e-19	1.80906574658867	0.302	0.174	1.26279066707467e-14	3	Itgb5
Fndc3b	1.36766542530514e-18	2.02546568847777	0.387	0.278	3.47742611038086e-14	3	Fndc3b
Capzb	1.39904272588224e-18	0.921245004888667	0.709	0.812	3.55720603482819e-14	3	Capzb
Drap1	1.41970293766311e-18	1.33337552188044	0.634	0.658	3.60973668930223e-14	3	Drap1
Nxn	1.47976555751828e-18	1.72164785443454	0.524	0.461	3.76245190654599e-14	3	Nxn
Mfge8	1.63745179658127e-18	1.74996501237311	0.36	0.241	4.16338493798754e-14	3	Mfge8
Jak1	1.74330084419222e-18	1.75359462936335	0.356	0.23	4.43251672644314e-14	3	Jak1
Ppp1r18	2.03141272687144e-18	2.28911167005695	0.33	0.202	5.16506999934331e-14	3	Ppp1r18
Cyb5r3	7.4337658566251e-18	1.95461084487562	0.595	0.585	1.8901093067055e-13	3	Cyb5r3
Arpc3	1.2698500177575e-17	1.09267940277184	0.743	0.827	3.22872065515021e-13	3	Arpc3
Myo1c	3.141832069571e-17	1.78634155506486	0.306	0.184	7.98842222009124e-13	3	Myo1c
Phlda11	3.26117360199039e-17	2.26049730065321	0.31	0.195	8.29186000042075e-13	3	Phlda1
Ercc1	6.30509151586558e-17	1.88939600921021	0.457	0.37	1.60313256882398e-12	3	Ercc1
Psap1	7.41955097679218e-17	1.77765153229482	0.443	0.37	1.88649503135918e-12	3	Psap
Ddah1	1.10313334181072e-16	1.37000918263644	0.642	0.702	2.80482683488794e-12	3	Ddah1
Psmd8	1.16423223304362e-16	1.01219628164543	0.757	0.854	2.96017687573672e-12	3	Psmd8
Myof	1.21820024668018e-16	1.4380371703167	0.425	0.321	3.09739594720902e-12	3	Myof
Eid1	1.48621978291573e-16	1.84539137203654	0.407	0.294	3.77886242004153e-12	3	Eid1
Bnip2	1.95348546362756e-16	1.6577658186743	0.419	0.313	4.96693213981943e-12	3	Bnip2
Cd24a	2.36043493829418e-16	2.03352856725323	0.32	0.207	6.00164187410679e-12	3	Cd24a
Lamp21	2.57861251217595e-16	1.6737564385069	0.449	0.367	6.55638017345856e-12	3	Lamp2
Tmem30a	3.80159040770195e-16	1.46127309819558	0.302	0.185	9.66592377062297e-12	3	Tmem30a
Ilk	7.00910059568854e-16	1.8973581608031	0.34	0.219	1.78213391745977e-11	3	Ilk
Foxp1	2.72927734581607e-15	2.29363727316752	0.409	0.319	6.93946057947193e-11	3	Foxp1
Mprip1	3.21146644877243e-15	1.48329408024945	0.49	0.425	8.16547459264877e-11	3	Mprip
Zcrb1	6.09539411863163e-15	1.40425576976414	0.547	0.519	1.54981490860328e-10	3	Zcrb1
Cfl1	6.41923284350326e-15	0.575918914337965	0.917	0.942	1.63215414278914e-10	3	Cfl1
Ap3s1	1.03677233379194e-14	1.34648208867465	0.557	0.546	2.6360973358994e-10	3	Ap3s1
Anxa6	1.04039036303134e-14	1.75381890862453	0.387	0.284	2.64529653704349e-10	3	Anxa6
Romo1	1.14263915701105e-14	1.05598710045434	0.67	0.772	2.90527432061631e-10	3	Romo1
Btg21	1.70829266904611e-14	1.90945445001127	0.328	0.223	4.34350494031665e-10	3	Btg2
Abracl	3.88867260911854e-14	1.18914638661908	0.654	0.711	9.88733897594481e-10	3	Abracl
Nek7	4.87758697190003e-14	1.59039085148646	0.302	0.189	1.2401752634753e-09	3	Nek7
Rab21	5.20592998643266e-14	1.54191500265444	0.464	0.41	1.32365975835037e-09	3	Rab21
Akr1a1	6.03602054644062e-14	1.05817729965691	0.698	0.779	1.53471858413799e-09	3	Akr1a1
Gnb11	6.52459484198464e-14	0.752649216694668	0.721	0.852	1.65894348452302e-09	3	Gnb1
H13	7.87564936655332e-14	1.65211480008218	0.449	0.384	2.00246260793985e-09	3	H13
Cst31	1.344548975284e-13	2.28272587294279	0.565	0.637	3.41865022455709e-09	3	Cst3
Septin7	1.55087228840003e-13	0.88224149320458	0.686	0.792	3.94324788048592e-09	3	Septin7
Serinc1	2.17330519609098e-13	1.45225599146404	0.405	0.314	5.52584579158092e-09	3	Serinc1
Flna	4.33855682192566e-13	1.77476395056131	0.458	0.412	1.10312145754282e-08	3	Flna
Irf2bp2	5.68967740566181e-13	1.36133468479414	0.364	0.265	1.44665737716357e-08	3	Irf2bp2
Dctn3	1.11372023004205e-12	1.2713495375388	0.628	0.682	2.83174505690493e-08	3	Dctn3
Sqstm1	1.52394879715545e-12	1.56186397284282	0.46	0.395	3.87479221164744e-08	3	Sqstm1
Meg3	1.70912692038993e-12	0.532071690076507	0.439	0.698	4.34562610778343e-08	3	Meg3
Asap11	1.91910005021666e-12	1.96173599379715	0.393	0.326	4.87950378768087e-08	3	Asap1
Arf1	2.94493275757019e-12	0.78199957285835	0.759	0.871	7.48778602939797e-08	3	Arf1
Cltb	3.44216884792655e-12	1.51570474555629	0.543	0.516	8.75205851273806e-08	3	Cltb
Me1	3.52195824764773e-12	1.78439796526526	0.364	0.27	8.95493104046913e-08	3	Me1
Lgals31	9.59704903402911e-12	1.62304340722101	0.547	0.54	2.44014568739224e-07	3	Lgals3
Dtnbp1	1.23255931809807e-11	1.85851614649836	0.354	0.265	3.13390532219616e-07	3	Dtnbp1
Atp6ap11	1.31731544225152e-11	1.45024886249779	0.318	0.226	3.34940624346871e-07	3	Atp6ap1
Gas5	1.97518026370571e-11	0.716286158834255	0.769	0.899	5.02209333849814e-07	3	Gas5
Pgls	2.02071292931507e-11	0.650454765964425	0.713	0.855	5.1378646940765e-07	3	Pgls
Ptms	2.19597707215034e-11	1.13873457588177	0.666	0.748	5.58349130364944e-07	3	Ptms
Wdr1	3.33928114381395e-11	1.4585159267431	0.508	0.493	8.49045623626135e-07	3	Wdr1
Rac1	3.77572697578853e-11	0.752197572765401	0.68	0.796	9.60016340863992e-07	3	Rac1
Rock2	7.04761135077322e-11	1.46599503152045	0.522	0.519	1.7919256620476e-06	3	Rock2
Igf1r	7.36800305159944e-11	1.73269238138223	0.322	0.231	1.87338845589967e-06	3	Igf1r
Serinc3	7.49322669332573e-11	1.27710312427205	0.342	0.253	1.905227819045e-06	3	Serinc3
Sox4	8.5462795358514e-11	1.70637374942945	0.35	0.271	2.17297703478558e-06	3	Sox4
Kif1b	8.98590481085277e-11	1.4004593444491	0.377	0.295	2.28475615720742e-06	3	Kif1b
Ap1s1	1.58088622164896e-10	1.35424380349739	0.532	0.51	4.01956130716464e-06	3	Ap1s1
Oat	2.79111247549272e-10	1.36261594091094	0.435	0.37	7.09668258018779e-06	3	Oat
Hras	3.5675481987032e-10	0.873222911703977	0.678	0.791	9.07084805002274e-06	3	Hras
Malat11	3.56953888981702e-10	1.131333303804	0.808	0.981	9.07590958124877e-06	3	Malat1
Ctsz1	3.78898185537735e-10	1.51128357801111	0.415	0.357	9.63386526548245e-06	3	Ctsz
Ncam1	6.58664964324236e-10	1.97099522013575	0.401	0.349	1.6747215382908e-05	3	Ncam1
Hsbp1	7.03595802632977e-10	0.749964575522269	0.723	0.85	1.78896268777461e-05	3	Hsbp1
Calu1	9.55364903664824e-10	1.31177737525319	0.453	0.42	2.42911080405818e-05	3	Calu
Bola3	1.31504729576412e-09	1.09733643211723	0.593	0.65	3.34363925420986e-05	3	Bola3
Pafah1b2	1.5675576777089e-09	1.27362222871657	0.457	0.41	3.98567215134264e-05	3	Pafah1b2
Nbdy	1.59211726471451e-09	1.61132064836246	0.435	0.375	4.04811735726312e-05	3	Nbdy
Nt5c1	2.47973984923141e-09	1.48156576310887	0.336	0.26	6.30498654065579e-05	3	Nt5c
Cd81	3.07694645517675e-09	1.12759133800334	0.636	0.841	7.82344405693241e-05	3	Cd81
Tm9sf3	3.25904875897777e-09	1.30069483359514	0.458	0.448	8.28645737457688e-05	3	Tm9sf3
Clptm1l	4.0732713168631e-09	1.28258470779032	0.379	0.311	0.000103566996502561	3	Clptm1l
2410006H16Rik	8.11047662449977e-09	0.9492302545927	0.658	0.789	0.000206216978654531	3	2410006H16Rik
Esyt21	8.62982148699394e-09	1.66394804085083	0.35	0.285	0.000219421841128308	3	Esyt2
Neat1	1.08441895127448e-08	2.16602042093955	0.304	0.226	0.000275724362551049	3	Neat1
Pgk1	1.34049167107957e-08	0.750184283248725	0.708	0.803	0.000340833412288692	3	Pgk1
Id31	1.41390910608266e-08	1.63496916876523	0.561	0.687	0.000359500529312577	3	Id3
Ppic	1.67792069528087e-08	1.41849161118448	0.409	0.37	0.000426628115982114	3	Ppic
Sec13	1.81592122294556e-08	1.24431849304067	0.593	0.624	0.000461716130146137	3	Sec13
Spcs1	1.88600644989076e-08	1.07018452649073	0.603	0.695	0.000479535999949225	3	Spcs1
Hexa1	2.02375205423154e-08	1.48404846612124	0.366	0.294	0.000514559197308912	3	Hexa
Tubb51	2.05801149070492e-08	0.567358053171322	0.937	0.979	0.000523270001626634	3	Tubb5
Cttn1	2.27636139643035e-08	1.39266020683542	0.429	0.389	0.000578787648656381	3	Cttn
Mcrip1	3.34358752208484e-08	1.41241092031797	0.407	0.347	0.000850140563365291	3	Mcrip1
Lrrc581	3.66198029000616e-08	1.38371040677269	0.383	0.328	0.000931095108536967	3	Lrrc58
Coq10b	3.67980787671004e-08	1.28160449043605	0.379	0.319	0.000935627950732295	3	Coq10b
Pdcd6ip	3.99063282834079e-08	1.24111130688324	0.352	0.287	0.00101465830293393	3	Pdcd6ip
Tnfaip1	5.32172182474261e-08	1.59698414968757	0.306	0.233	0.00135310099115906	3	Tnfaip1
Nradd	5.75663896698652e-08	1.27239946746916	0.429	0.396	0.00146368302374599	3	Nradd
Ssr4	7.42406054558e-08	0.915421694331853	0.626	0.798	0.00188764163431917	3	Ssr4
Sat1	8.18086198578928e-08	1.52257528253372	0.547	0.584	0.00208006596850678	3	Sat1
Cap11	1.01570711492414e-07	1.24943726658146	0.532	0.546	0.00258253691040611	3	Cap1
Bri3	1.23191442810185e-07	0.603965963315256	0.7	0.836	0.00313226562489177	3	Bri3
Carhsp1	1.36308192031642e-07	1.31551107900878	0.451	0.412	0.00346577209059654	3	Carhsp1
Ckap4	1.4170767160231e-07	1.22726302578999	0.453	0.449	0.00360305925816035	3	Ckap4
Ube2e2	1.61806703200616e-07	1.3709674774854	0.32	0.247	0.00411409723557887	3	Ube2e2
Surf4	1.91937834408785e-07	1.13492181385549	0.447	0.431	0.00488021137767778	3	Surf4
Hspg21	3.02508052023072e-07	1.27846896057075	0.375	0.326	0.00769156973073863	3	Hspg2
Maged11	3.52688207981883e-07	1.30802472084203	0.431	0.406	0.00896745037614737	3	Maged1
Txndc17	4.02464406737394e-07	0.698668438390445	0.725	0.855	0.010233060005705	3	Txndc17
Akr1b3	4.87556606910001e-07	0.963675444556205	0.619	0.852	0.0123966142872937	3	Akr1b3
Vti1b	5.52453474886811e-07	1.23689779692332	0.405	0.36	0.0140466820524721	3	Vti1b
Mtch1	7.10236875790706e-07	1.05263672304799	0.587	0.653	0.0180584828038545	3	Mtch1
Acot7	7.69549372407485e-07	1.20428416580186	0.451	0.438	0.0195665623428327	3	Acot7
Prr131	8.61776706092929e-07	1.40075918986083	0.443	0.423	0.0219115345291188	3	Prr13
Tpi1	1.13290031197546e-06	1.0753205551656	0.593	0.627	0.028805123332288	3	Tpi1
Id1	1.29968976769556e-06	1.501229907458	0.46	0.476	0.0330459120334272	3	Id1
Clic4	1.48925543037844e-06	1.46588428561353	0.407	0.379	0.0378658085728021	3	Clic4
Bpnt2	1.91661165822285e-06	1.05200291507423	0.31	0.251	0.0487317680219743	3	Bpnt2
Rbms2	2.9148438493119e-06	1.34895368117012	0.478	0.481	0.0741128197126045	3	Rbms2
Pakap.1	3.17721228328793e-06	1.23557507632414	0.476	0.496	0.0807837995148789	3	Pakap.1
Cops9	5.41213846689044e-06	1.06505883146098	0.585	0.659	0.137609032659156	3	Cops9
Sptbn1	5.46878455755732e-06	1.21009709817717	0.526	0.592	0.139049316160452	3	Sptbn1
Fam216a	5.52627542678335e-06	1.4464897913808	0.348	0.299	0.140511079001393	3	Fam216a
Pitpna	5.66756159714328e-06	1.02157418445838	0.534	0.587	0.144103421168965	3	Pitpna
Spag9	5.86547163853051e-06	1.09949608063473	0.326	0.273	0.149135481881277	3	Spag9
Ctsa	7.52310784828762e-06	1.19163710417935	0.336	0.29	0.191282540150561	3	Ctsa
Tln1	8.7679897119622e-06	1.21750258638793	0.431	0.415	0.222934906416351	3	Tln1
Arhgdia	9.05112310315469e-06	0.779426961540005	0.672	0.805	0.230133856020811	3	Arhgdia
Rrbp1	9.45634765023805e-06	0.988102357873692	0.542	0.623	0.240437095354953	3	Rrbp1
Wwtr1	9.67631104650578e-06	1.23912567655237	0.366	0.322	0.246029884668456	3	Wwtr1
Dstn	1.02298202727592e-05	0.512953882676963	0.81	0.9	0.260103410255175	3	Dstn
Kdelr1	1.20669665841806e-05	1.01513450181474	0.482	0.509	0.306814692369376	3	Kdelr1
Mapre1	1.21357704302635e-05	0.895356337157423	0.589	0.678	0.308564098959881	3	Mapre1
Smdt1	1.26668355723975e-05	0.594361742421948	0.702	0.869	0.322066961263778	3	Smdt1
Pdlim11	1.59385495704698e-05	1.53676549580941	0.445	0.443	0.405253561378766	3	Pdlim1
Aopep	1.61964515620606e-05	1.65574412905443	0.368	0.343	0.411810977416953	3	Aopep
Lamp1	1.64470781333836e-05	0.547251933114394	0.662	0.855	0.418183408619411	3	Lamp1
Selenok	2.68690867414693e-05	0.985577440275569	0.581	0.731	0.683173399488599	3	Selenok
Gna11	3.10962973384961e-05	1.15330409544639	0.538	0.581	0.790654456128601	3	Gna11
1110065P20Rik	3.26764584534846e-05	1.21338528665353	0.358	0.317	0.8308316326383	3	1110065P20Rik
Bag1	3.97098510522059e-05	0.785217289947437	0.636	0.771	1	3	Bag1
Vat1	5.28754836735643e-05	1.54085886038259	0.336	0.305	1	3	Vat1
Amotl21	5.58505809233159e-05	1.48960021418848	0.314	0.269	1	3	Amotl2
Smim14	5.78116724462596e-05	1.08628576670006	0.498	0.528	1	3	Smim14
Ctsl	5.84277204442325e-05	1.04391186594492	0.547	0.612	1	3	Ctsl
Uqcc21	6.62172420653639e-05	0.749655595696637	0.642	0.784	1	3	Uqcc2
Tmed2	7.72127881303067e-05	0.754118591114484	0.579	0.728	1	3	Tmed2
Tmbim4	0.000101500723008723	0.982285939543202	0.47	0.503	1	3	Tmbim4
Peak11	0.000110665904701009	1.49974424700051	0.358	0.336	1	3	Peak1
Mea1	0.000112584693985992	1.22014261721173	0.439	0.435	1	3	Mea1
Tmem59	0.000165073602842313	1.08167972781495	0.504	0.576	1	3	Tmem59
Oip5os1	0.000165418393695459	0.512182236912368	0.308	0.429	1	3	Oip5os1
Tsc22d2	0.000172317462122422	1.08339951973856	0.308	0.261	1	3	Tsc22d2
Selenof	0.000174339816106411	0.732231612923073	0.642	0.796	1	3	Selenof
Hbegf1	0.000182850513944994	1.34799956858078	0.37	0.357	1	3	Hbegf
Hes1	0.000205693108222071	1.45849465556944	0.374	0.366	1	3	Hes1
Cdipt	0.00022168980278294	1.05997499124268	0.314	0.27	1	3	Cdipt
Hmox2	0.000222736671337063	0.522027886614032	0.362	0.486	1	3	Hmox2
Trappc1	0.000227887828299172	0.619324975960466	0.379	0.521	1	3	Trappc1
Dync1i2	0.000251979501724652	0.942144269724444	0.478	0.487	1	3	Dync1i2
Cdc37	0.000264566051154964	0.601299807903361	0.757	0.869	1	3	Cdc37
Sypl	0.000272224668076785	1.15851608751109	0.348	0.318	1	3	Sypl
Tspan4	0.000275841642903977	1.16252785264873	0.322	0.287	1	3	Tspan4
Tceal9	0.000297346239715985	0.98620570198698	0.676	0.814	1	3	Tceal9
Mpc2	0.000340680822737907	1.22625517998819	0.458	0.475	1	3	Mpc2
Map1b1	0.00036364346414546	1.28569057417099	0.372	0.347	1	3	Map1b
Dda1	0.000367094170630211	1.00611023027913	0.563	0.64	1	3	Dda1
Otub1	0.00038544280750536	0.521744856688944	0.451	0.624	1	3	Otub1
Atp6v1f	0.000386456625118691	0.564223824791247	0.723	0.86	1	3	Atp6v1f
Btg1	0.000406464454076219	1.26238682732251	0.346	0.323	1	3	Btg1
Tm2d1	0.000437676832031523	1.03865252789827	0.352	0.329	1	3	Tm2d1
Fuca1	0.000486352767094975	1.34883183226988	0.352	0.324	1	3	Fuca1
Ubl5	0.000633766810053549	0.556653621926687	0.706	0.876	1	3	Ubl5
Rab12	0.000665680189043226	1.25475839428424	0.379	0.361	1	3	Rab12
Rab5c	0.00067960840771542	1.12354889382862	0.504	0.547	1	3	Rab5c
Akap13	0.000749049034038131	1.1369626066613	0.379	0.364	1	3	Akap13
Cystm1	0.000750997379608419	0.511842816830234	0.223	0.313	1	3	Cystm1
Rab18	0.000791415352603005	1.03374589434294	0.496	0.538	1	3	Rab18
Fn11	0.000793334993123197	1.27647443331825	0.577	0.734	1	3	Fn1
Bst2	0.000976849403260338	1.57506735533427	0.334	0.319	1	3	Bst2
Ptpn11	0.00101573570330157	0.964187251233732	0.324	0.299	1	3	Ptpn11
Prrc1	0.00109076306955665	0.524188379432312	0.356	0.479	1	3	Prrc1
Grcc10	0.0012226605624513	1.01988209334012	0.532	0.59	1	3	Grcc10
Gphn1	0.00129035252246958	0.512279014108476	0.508	0.515	1	3	Gphn
Synj2bp	0.00129934760476711	0.51673953716733	0.294	0.392	1	3	Synj2bp
Nptn	0.00146637843266785	0.949818053244585	0.464	0.534	1	3	Nptn
Nans	0.0015052362967536	0.557983372807086	0.316	0.433	1	3	Nans
Ehd1	0.00173061949003265	1.02171244516568	0.536	0.585	1	3	Ehd1
Nudt3	0.00173078023064041	0.509286855540674	0.322	0.436	1	3	Nudt3
Tle5	0.00178066423984626	0.533259664491857	0.696	0.856	1	3	Tle5
Ube2r2	0.00178686380600386	0.84849594422552	0.583	0.686	1	3	Ube2r2
Ergic1	0.00206482258051492	1.08039616968991	0.372	0.374	1	3	Ergic1
Gls1	0.00212443454101469	0.92863040863035	0.379	0.373	1	3	Gls
Mtln	0.00236988231417668	0.726185993851577	0.243	0.325	1	3	Mtln
Riok3	0.00316009840280773	0.580339303184635	0.395	0.542	1	3	Riok3
Copa1	0.00343989926684205	0.952109726342472	0.403	0.411	1	3	Copa
Tmem134	0.00362024824445066	1.09371037399151	0.443	0.459	1	3	Tmem134
Ten1	0.00387627371822897	0.633495941038523	0.231	0.313	1	3	Ten1
Bmyc	0.00427227130548725	0.534575065376552	0.245	0.322	1	3	Bmyc
Crabp1	0.00452500797601795	2.23480429640267	0.265	0.377	1	3	Crabp1
Uqcc5	0.00468623119530174	0.51482888414528	0.294	0.383	1	3	Uqcc5
Laptm4a	0.00492750114841881	0.881798283558617	0.561	0.775	1	3	Laptm4a
Dusp11	0.00500702667267009	1.28881203240481	0.377	0.411	1	3	Dusp1
Mgst3	0.005171455815534	1.25994530071833	0.314	0.299	1	3	Mgst3
Akt1s1	0.00519045223915238	0.948781577825713	0.457	0.473	1	3	Akt1s1
Hsd17b10	0.00579835941641734	0.529558503137532	0.403	0.54	1	3	Hsd17b10
Cnih1	0.00611026940086605	0.843442365280357	0.476	0.535	1	3	Cnih1
Emc71	0.00656873239165093	0.854941509428936	0.352	0.344	1	3	Emc7
Oxct1	0.00722900534478675	0.646459919285759	0.263	0.347	1	3	Oxct1
Ryk	0.00752730060622852	0.968737750410416	0.431	0.453	1	3	Ryk
Nqo1	0.00767720145400617	0.819397895439338	0.221	0.301	1	3	Nqo1
Mrpl53	0.00860171499931486	0.719051358848912	0.597	0.738	1	3	Mrpl53
Vapb	0.00870539056604886	1.22015670637535	0.34	0.322	1	3	Vapb
Psme1	0.00898547359420793	0.631545474178852	0.32	0.417	1	3	Psme1
Prdx3	0.00926344694802519	0.606110306756545	0.31	0.407	1	3	Prdx3
Pofut2	0.00942506779230336	1.05297395774248	0.318	0.304	1	3	Pofut2
Eif1ad10	0	7.50722353771199	0.878	0.069	0	4	Eif1ad10
Eif1ad7	0	7.59543891095401	0.843	0.043	0	4	Eif1ad7
Eif1ad4	0	7.83737853220049	0.805	0.031	0	4	Eif1ad4
Eif1ad8	0	7.58148506036825	0.808	0.037	0	4	Eif1ad8
Eif1ad3	0	7.1816856406	0.706	0.018	0	4	Eif1ad3
Zscan4e	0	7.36847493718173	0.715	0.029	0	4	Zscan4e
Eif1ad14	0	7.20923324572101	0.701	0.023	0	4	Eif1ad14
Zscan4c	0	7.40061357246618	0.674	0.014	0	4	Zscan4c
Zscan4-ps2	0	7.07315617438786	0.666	0.018	0	4	Zscan4-ps2
Zscan4d	0	7.6215490265839	0.674	0.03	0	4	Zscan4d
Eif1ad15	0	7.49865693751151	0.654	0.036	0	4	Eif1ad15
Gm21761	0	7.73346078069934	0.657	0.087	0	4	Gm21761
Eif1ad12	0	7.52662237496417	0.581	0.011	0	4	Eif1ad12
Arg2	0	7.07313507849963	0.57	0.008	0	4	Arg2
Eif1ad6	0	8.25030198894459	0.567	0.012	0	4	Eif1ad6
5430402O13Rik	0	6.69702196042383	0.552	0.011	0	4	5430402O13Rik
Pramel31	0	7.08832975496507	0.532	0.006	0	4	Pramel31
Zscan4-ps3	0	7.32242810317771	0.535	0.009	0	4	Zscan4-ps3
Lgals4	0	6.14250856908744	0.523	0.019	0	4	Lgals4
Ccser1	0	6.44637588676349	0.526	0.029	0	4	Ccser1
Gm57152	0	7.24931005519001	0.503	0.01	0	4	Gm57152
Eif4a3l1	0	7.64688427064701	0.494	0.018	0	4	Eif4a3l1
Popdc3	0	6.18330704980271	0.477	0.018	0	4	Popdc3
Eif1ad11	0	7.15602670227264	0.453	0.006	0	4	Eif1ad11
Eif1ad17	0	6.84000581799546	0.448	0.005	0	4	Eif1ad17
Abcb5	0	6.72006184557175	0.416	0.01	0	4	Abcb5
Inpp4b	0	7.09774469166903	0.387	0.008	0	4	Inpp4b
Pramel20	0	8.21613544189767	0.366	0.003	0	4	Pramel20
Eif1ad16	0	7.90880591069126	0.366	0.004	0	4	Eif1ad16
Zscan4-ps1	0	7.45735601624701	0.36	0.006	0	4	Zscan4-ps1
Chrm3	0	6.19701533631188	0.355	0.01	0	4	Chrm3
Gm27167	0	6.23798568237607	0.352	0.012	0	4	Gm27167
Fam124a	0	6.08629577999547	0.343	0.01	0	4	Fam124a
Usp17lc	0	7.25038897437697	0.32	0.004	0	4	Usp17lc
Pclo	0	5.06520896737973	0.326	0.014	0	4	Pclo
Duxbl1	0	5.65625426909625	0.32	0.009	0	4	Duxbl1
Gm12724	0	6.83083916474831	0.314	0.004	0	4	Gm12724
Usp17le	0	7.46423650059264	0.311	0.004	0	4	Usp17le
Usp17la	0	6.89916615367401	0.311	0.005	0	4	Usp17la
Eif1ad18	0	7.8555791663669	0.308	0.002	0	4	Eif1ad18
Ankrd22	0	6.78843166404276	0.305	0.003	0	4	Ankrd22
Cpb2	0	6.89841564075316	0.305	0.004	0	4	Cpb2
Neto2	1.98617646232666e-268	4.51425359718566	0.686	0.111	5.05005227311176e-264	4	Neto2
Gm28376	7.93377416554238e-246	5.57009374417409	0.302	0.021	2.01724141933081e-241	4	Gm28376
P4ha2	2.93145762591175e-236	3.83805697967772	0.439	0.047	7.45352415964322e-232	4	P4ha2
Gm56548	2.91592962981452e-232	4.03442563985125	0.387	0.037	7.4140426767664e-228	4	Gm56548
Ninj2	2.1202103979132e-229	4.75306034557719	0.311	0.024	5.3908469577341e-225	4	Ninj2
Marveld1	3.50472604258984e-211	3.6536454662582	0.424	0.049	8.91111643588893e-207	4	Marveld1
Mecom	3.18933442463507e-188	4.09353582795133	0.387	0.045	8.10920170807712e-184	4	Mecom
Hmgn31	3.34832977312989e-178	3.00549486585201	0.494	0.078	8.51346328116006e-174	4	Hmgn3
Lonp2	5.47629994150481e-177	4.60105525793036	0.756	0.221	1.39240402312701e-172	4	Lonp2
Scamp1	6.5816038826325e-153	4.63977202185157	0.488	0.091	1.67343860319814e-148	4	Scamp1
Adcy2	7.17857741144366e-149	4.36670505659183	0.384	0.056	1.82522509263367e-144	4	Adcy2
Dlgap2	4.88551334333229e-139	4.43271404252868	0.375	0.057	1.24219062267567e-134	4	Dlgap2
Fbxo15	2.57413693329334e-121	2.76017883663185	0.948	0.835	6.54500056659164e-117	4	Fbxo15
H4c9	1.15799932493986e-112	3.84606019551091	0.634	0.201	2.94432908359208e-108	4	H4c9
Fthl17c	5.57971594825595e-112	3.33118246016368	0.523	0.133	1.41869857700356e-107	4	Fthl17c
Sord	1.79094397417027e-111	2.99908701374039	0.43	0.087	4.55365414872532e-107	4	Sord
Arhgef26	2.16532620144631e-110	3.75170215819762	0.567	0.161	5.5055583997974e-106	4	Arhgef26
Zfp560	8.43212500013667e-101	4.14218838384849	0.727	0.312	2.14395210253475e-96	4	Zfp560
Usp26	5.46685804817424e-99	3.06661581235619	0.416	0.092	1.39000332732878e-94	4	Usp26
Pnpla8	2.16945692156184e-96	3.27900879502269	0.625	0.222	5.51606116876313e-92	4	Pnpla8
Pdgfrl	3.57156412675225e-92	2.97795705208732	0.509	0.145	9.08105894868028e-88	4	Pdgfrl
Pmaip1	4.54577143177287e-90	2.23746177486818	0.442	0.105	1.15580784424257e-85	4	Pmaip1
Gm38825	2.76771348665212e-89	3.00984113145781	0.57	0.186	7.03718831116167e-85	4	Gm38825
C1d	1.02348399884334e-86	3.0975813557562	0.933	0.756	2.60231041545909e-82	4	C1d
Cwc22	3.8415849953964e-84	3.14165778004346	0.77	0.412	9.7676140092949e-80	4	Cwc22
Tbc1d12	9.78257539298979e-81	2.66019254754836	0.369	0.085	2.48731761942158e-76	4	Tbc1d12
Arl4d	2.9412182899492e-80	3.05954218612496	0.349	0.077	7.47834162402484e-76	4	Arl4d
Dppa2	1.31906961603646e-77	1.83936387417507	0.919	0.779	3.3538664057343e-73	4	Dppa2
Klhl13	2.10819209301929e-76	2.16653273009005	0.491	0.149	5.36028921571084e-72	4	Klhl13
Igfbp2	4.55491826208213e-76	1.6692469121736	0.939	0.831	1.158133517317e-71	4	Igfbp2
Wls1	6.87199344243261e-76	2.207033497494	0.363	0.084	1.74727305267292e-71	4	Wls
Slc27a2	1.45375560187612e-75	3.69184749584179	0.358	0.085	3.69631899333022e-71	4	Slc27a2
Tpt1	3.11302778073709e-75	0.783124225159444	0.994	0.994	7.91518443530213e-71	4	Tpt1
Avpi1	1.17215723686446e-74	1.97452857171495	0.866	0.618	2.98032699045159e-70	4	Avpi1
Zfp809	4.49104934217971e-74	2.50471612435187	0.605	0.238	1.14189420574261e-69	4	Zfp809
Glrx2	5.63211313021838e-72	2.49018093976307	0.805	0.505	1.43202108448933e-67	4	Glrx2
Ercc4	3.32273237798962e-70	3.56833831575027	0.465	0.152	8.44837934427641e-66	4	Ercc4
Uap1	8.35010712044751e-70	2.50307927296811	0.549	0.205	2.12309823644498e-65	4	Uap1
Robo11	1.01193339189605e-69	3.03617867644074	0.642	0.294	2.57294184223491e-65	4	Robo1
Prps1	6.58439076598995e-66	1.53107009587562	0.826	0.562	1.67414719616061e-61	4	Prps1
Tmsb15b2	1.3076109497713e-65	2.0195063962392	0.573	0.223	3.32473160088852e-61	4	Tmsb15b2
Nelfa	5.87211368219403e-64	3.88037125261029	0.773	0.495	1.49304362483465e-59	4	Nelfa
Ddit4l	6.09751498646459e-64	2.98947930579443	0.474	0.161	1.55035416045849e-59	4	Ddit4l
Rack1	2.17951393349906e-63	0.609057826983713	0.994	0.978	5.54163212731471e-59	4	Rack1
H3f3b	4.34900261626321e-62	0.627031386611244	0.988	0.963	1.10577740521108e-57	4	H3f3b
3222401L13Rik	1.19242863596354e-60	2.19928239426493	0.302	0.07	3.0318690498009e-56	4	3222401L13Rik
Cab39	6.48334524431338e-59	2.24032438094841	0.724	0.397	1.64845536181912e-54	4	Cab39
Ctr9	1.06737254885524e-58	1.71490853677087	0.698	0.362	2.71390144271933e-54	4	Ctr9
Rps2	2.01449075855358e-54	0.660304666167001	0.991	0.985	5.12204420269834e-50	4	Rps2
Mreg	2.65948390191913e-54	1.78809827666614	0.782	0.526	6.76200376901959e-50	4	Mreg
H2ax	1.36119727983037e-53	1.07452156046855	0.965	0.92	3.4609802036967e-49	4	H2ax
Bex2	2.33264342091952e-53	1.02343983554957	0.898	0.725	5.93097916202997e-49	4	Bex2
Calca	3.91782689217773e-53	1.93673283190037	0.363	0.107	9.96146665605109e-49	4	Calca
Gabarapl2	3.38632647678842e-52	1.13523954254872	0.965	0.929	8.61007369988223e-48	4	Gabarapl2
Ddhd1	5.5001078223219e-51	1.97804997233199	0.378	0.119	1.39845741490357e-46	4	Ddhd1
Adgrl3	2.03508058822111e-50	2.97550017703381	0.34	0.102	5.17439590361099e-46	4	Adgrl3
Slc25a14	2.07262568512861e-50	2.59776011587524	0.314	0.086	5.269858067008e-46	4	Slc25a14
Sdhaf3	6.81737368768962e-50	2.60597528611367	0.468	0.188	1.73338543383196e-45	4	Sdhaf3
Mtf2	1.03572706960396e-49	0.939065369720311	0.948	0.891	2.63343964717503e-45	4	Mtf2
Rpl23a1	4.34518363525804e-49	0.605479408584024	0.985	0.974	1.10480639110071e-44	4	Rpl23a
Tex19.1	9.20001687831281e-49	1.45530747405462	0.802	0.551	2.33919629147981e-44	4	Tex19.1
H1f10	2.72268775379257e-48	1.50904099726215	0.767	0.518	6.92270588279298e-44	4	H1f10
Atp6v1e1	3.50447298937251e-48	1.31878689578771	0.837	0.614	8.91047302277856e-44	4	Atp6v1e1
Clta	4.08515681826451e-48	0.639374490035398	0.98	0.937	1.03869197261193e-43	4	Clta
Aqr	2.13119794997579e-47	2.17021906615861	0.744	0.485	5.41878390760844e-43	4	Aqr
Znhit3	2.78274267546862e-46	1.20831562992203	0.802	0.538	7.07540152664652e-42	4	Znhit3
Tsen2	4.98413269374585e-46	2.61574012887294	0.561	0.288	1.26726557871182e-41	4	Tsen2
Gpbp1l1	1.57384889121423e-45	1.67817072201851	0.715	0.44	4.0016681908013e-41	4	Gpbp1l1
Ctsl1	2.54451372358153e-45	1.02490711802396	0.837	0.607	6.46968059357839e-41	4	Ctsl
Tspan13	3.03339029641735e-45	1.53998020246533	0.584	0.29	7.71269816767076e-41	4	Tspan13
Ddx39a	1.57269227975126e-44	0.77215969525225	0.948	0.905	3.99872739049556e-40	4	Ddx39a
Gtf2b	1.92066791540663e-44	1.53623705916533	0.686	0.403	4.8834902417129e-40	4	Gtf2b
Fundc1	4.24331662697087e-44	3.55531363825476	0.451	0.183	1.07890568557361e-39	4	Fundc1
Atp6v0c	6.22522013391457e-44	0.581632287056116	0.956	0.916	1.58282447124912e-39	4	Atp6v0c
Clp1	3.30948721851251e-43	1.59581666598761	0.613	0.332	8.41470220178991e-39	4	Clp1
Maged12	1.69187483064662e-42	1.31798288944717	0.692	0.402	4.3017609444021e-38	4	Maged1
Sap18	3.68812505421021e-42	0.893969268783223	0.863	0.693	9.37742676283487e-38	4	Sap18
Zfp950	7.45136716646882e-42	2.49842947356269	0.334	0.111	1.89458461574636e-37	4	Zfp950
Rpl10	1.65732360322952e-41	0.680444930433719	0.98	0.96	4.21391099357138e-37	4	Rpl10
H3c3	2.47433371133548e-41	1.84363642505431	0.544	0.264	6.29124089444159e-37	4	H3c3
Mcm9	3.59013170659285e-39	1.99926788894009	0.468	0.211	9.12826887718298e-35	4	Mcm9
2410137M14Rik	9.0347942111293e-39	1.97402778053407	0.433	0.183	2.29718677612174e-34	4	2410137M14Rik
Cirbp	9.47335830612196e-38	0.933882995826869	0.843	0.701	2.40869608291457e-33	4	Cirbp
Ubb	3.96631785601579e-37	0.603210619858252	0.98	0.969	1.00847597807058e-32	4	Ubb
Dnajb9	4.96236221717446e-37	2.01681643844477	0.442	0.192	1.26173021733878e-32	4	Dnajb9
Ryr3	5.88444626778186e-37	1.94630652527002	0.395	0.157	1.49617930804622e-32	4	Ryr3
Bst21	1.2366140108386e-36	1.38871571549384	0.587	0.315	3.14421478395822e-32	4	Bst2
Lmbr1l	1.30117785900834e-36	1.77400557177383	0.36	0.131	3.30837482431461e-32	4	Lmbr1l
Polr2a	3.03546740759428e-36	0.644605362632888	0.922	0.846	7.7179794305492e-32	4	Polr2a
Glrx	7.41027727847922e-36	1.94604338696364	0.439	0.195	1.88413710082613e-31	4	Glrx
Sap30	2.58028029021418e-35	0.881272631470258	0.875	0.732	6.56062066589856e-31	4	Sap30
Ube2t	9.11676298691787e-35	1.36656010980212	0.637	0.398	2.31802815705374e-30	4	Ube2t
Dennd4c	2.8504089945923e-34	2.17675520488434	0.456	0.213	7.24744990965039e-30	4	Dennd4c
Ppig	7.42372514488104e-34	1.34441058800438	0.91	0.814	1.88755635533745e-29	4	Ppig
Amd1	1.72835699132191e-33	0.91623679372638	0.782	0.603	4.39452048613508e-29	4	Amd1
Cacna2d1	3.66264801751107e-33	1.61852889629017	0.302	0.104	9.31264884932366e-29	4	Cacna2d1
Jam2	1.04656320055023e-32	1.06141726654863	0.805	0.715	2.66099159371903e-28	4	Jam2
Tigd2	2.89331136056586e-32	1.34831068457056	0.573	0.315	7.35653346537476e-28	4	Tigd2
Ndufb11b	1.30121162720349e-31	1.21770844857974	0.64	0.374	3.3084606833276e-27	4	Ndufb11b
Snw1	1.00095326736187e-30	1.60930239698188	0.837	0.679	2.54502377759429e-26	4	Snw1
Rbm25	1.01360532515255e-30	0.834025897924803	0.924	0.899	2.57719289973288e-26	4	Rbm25
Bnip3	1.07400472915371e-30	1.58420892737294	0.323	0.121	2.73076442434623e-26	4	Bnip3
Ccna2	2.94880895335774e-30	0.882582810049264	0.826	0.685	7.4976416448074e-26	4	Ccna2
Ube2w	4.71088371251156e-30	1.56177667081345	0.628	0.389	1.19778929274319e-25	4	Ube2w
Tlk2	5.49377884859768e-29	0.953206707962128	0.773	0.573	1.39684821004445e-24	4	Tlk2
Them4	8.40853067708571e-29	1.51662719785353	0.366	0.157	2.13795300995581e-24	4	Them4
Grb2	1.95540231413262e-28	1.0507701165161	0.808	0.647	4.97180592391361e-24	4	Grb2
Cln8	3.1783250963481e-28	1.33160881297366	0.39	0.172	8.08120938997467e-24	4	Cln8
Mob3b	5.2626196963764e-28	1.68547133626823	0.343	0.141	1.33807368400066e-23	4	Mob3b
Slc2a31	6.97752422745098e-28	0.813388827532717	0.84	0.728	1.77410531007169e-23	4	Slc2a3
Il34	1.18503488242464e-27	1.72282488121482	0.305	0.118	3.0130696920529e-23	4	Il34
Wdtc1	2.90733967186101e-27	0.897315489939713	0.765	0.565	7.39220184967381e-23	4	Wdtc1
H3c6	4.05007850276154e-27	1.39738116530426	0.436	0.21	1.02977296011215e-22	4	H3c6
Pttg1	4.69248483442341e-27	1.06124858234177	0.779	0.57	1.1931111940005e-22	4	Pttg1
Fbxo34	7.0819155671074e-27	2.67038467413358	0.398	0.185	1.80064785209273e-22	4	Fbxo34
Zfp296	7.44305761315408e-27	1.40703082918423	0.509	0.276	1.89247182872056e-22	4	Zfp296
Adgre5	1.06970957932409e-26	1.26254364610793	0.468	0.238	2.71984357638944e-22	4	Adgre5
Arl6ip1	1.12850469257935e-26	0.564261649093397	0.922	0.845	2.86933603135224e-22	4	Arl6ip1
Dnajc1	1.75251092779905e-26	1.09359002386658	0.576	0.327	4.45593428502186e-22	4	Dnajc1
Akirin1	1.80320819907118e-26	0.731989048846595	0.77	0.585	4.58483716695838e-22	4	Akirin1
Rnf19b	2.35009899853542e-26	1.22233376217049	0.573	0.349	5.97536171367617e-22	4	Rnf19b
Fabp52	3.31026563618774e-26	0.689234581781661	0.834	0.667	8.41668140657095e-22	4	Fabp5
Hmgn5	3.44047730937035e-26	1.393167545014	0.32	0.132	8.74775760680506e-22	4	Hmgn5
Tacc3	4.55962623645217e-26	0.900633240275595	0.706	0.5	1.15933056688033e-21	4	Tacc3
2810001G20Rik	4.94111028531472e-26	1.47994256565458	0.352	0.153	1.25632670114412e-21	4	2810001G20Rik
Dst1	9.87004340373111e-26	0.980441135488093	0.858	0.746	2.50955723583267e-21	4	Dst
Slc25a41	1.17569762180154e-25	0.560647265566797	0.916	0.873	2.98932877319259e-21	4	Slc25a4
Plekhg1	1.25671043072803e-25	2.30130577212427	0.314	0.132	3.19531194116908e-21	4	Plekhg1
Srsf5	1.30763402224321e-25	0.610259665043237	0.933	0.871	3.32479026495559e-21	4	Srsf5
Zcchc17	1.54368457479351e-25	0.880426241162985	0.785	0.617	3.92497239986997e-21	4	Zcchc17
Mis18bp1	1.312195840372e-24	0.985996671833054	0.738	0.554	3.33638914372985e-20	4	Mis18bp1
Lmo4	1.31239162826726e-24	1.47171605191577	0.39	0.177	3.33688695403233e-20	4	Lmo4
Cul5	1.69455451387855e-24	1.03065023429999	0.808	0.712	4.30857430698761e-20	4	Cul5
Mad2l1bp	2.48990186018786e-24	1.6685488451725	0.331	0.143	6.33082446971366e-20	4	Mad2l1bp
Frg1	3.17698934531398e-24	0.720672002718638	0.759	0.59	8.07781310939534e-20	4	Frg1
Pdcl	5.97357639093076e-24	1.37526518137947	0.419	0.209	1.51884153315806e-19	4	Pdcl
Tbpl1	1.65676083105218e-23	1.2031571146666	0.477	0.26	4.21248008903328e-19	4	Tbpl1
Imp3	3.27014204043235e-23	0.680675853006673	0.831	0.664	8.3146631520033e-19	4	Imp3
H2bc42	4.34305441585823e-23	1.80823205530045	0.419	0.218	1.10426501577611e-18	4	H2bc4
Peds1	5.05498858018063e-23	1.8550391021549	0.328	0.148	1.28528139639673e-18	4	Peds1
2310039H08Rik	5.17492385959415e-23	1.33705407914085	0.483	0.268	1.31577614054041e-18	4	2310039H08Rik
Dusp91	6.23911398189867e-23	1.2608072541431	0.596	0.398	1.58635712103755e-18	4	Dusp9
Pnp	6.32196570228953e-23	0.896169171697721	0.84	0.735	1.60742299946414e-18	4	Pnp
H1f2	6.36171277304349e-23	1.58686336292983	0.416	0.217	1.61752908967404e-18	4	H1f2
Zfp330	1.68896225730509e-22	0.700386372302517	0.753	0.581	4.29435543542393e-18	4	Zfp330
Crabp11	1.72507058879749e-22	0.835548521338906	0.59	0.37	4.38616447907651e-18	4	Crabp1
Ube2a	6.32345413256935e-22	0.644549586005283	0.834	0.725	1.60780144774708e-17	4	Ube2a
Stk35	8.55853316970168e-22	1.60843060103369	0.308	0.138	2.17609264372835e-17	4	Stk35
Sin3b	2.02963872209807e-21	0.509229532052749	0.881	0.802	5.16055941480656e-17	4	Sin3b
Plaat3	3.01356327030456e-21	1.19511431035518	0.517	0.308	7.66228597107636e-17	4	Plaat3
Cnn3	8.1042993498508e-21	0.698458041155537	0.901	0.83	2.06059915269306e-16	4	Cnn3
Asns	9.75134831005497e-21	0.612738343559868	0.852	0.799	2.47937782131458e-16	4	Asns
H1f0	1.09023679352885e-20	1.45364658683533	0.439	0.236	2.77203607122646e-16	4	H1f0
Sgo2a	1.66289409697318e-20	0.931835022469331	0.625	0.433	4.22807453096402e-16	4	Sgo2a
Rap1a	2.77229332522569e-20	0.724500790638156	0.66	0.457	7.04883300871883e-16	4	Rap1a
Txndc9	4.28893380834019e-20	0.51428407049777	0.837	0.684	1.09050431010858e-15	4	Txndc9
Nudt4	4.71455941952817e-20	0.971518003657876	0.718	0.594	1.19872387800923e-15	4	Nudt4
Cep57l1	5.82033642795815e-20	1.50382873745548	0.564	0.367	1.47987874017264e-15	4	Cep57l1
Hmgb3	8.68835749668553e-20	0.777070323258825	0.578	0.365	2.20910177710726e-15	4	Hmgb3
Cdc42ep3	8.71734681863471e-20	1.26191312632627	0.36	0.177	2.21647260210606e-15	4	Cdc42ep3
Dbr1	9.14459151225556e-20	1.05133387637903	0.547	0.346	2.3251038379061e-15	4	Dbr1
Crxos	9.18398358539869e-20	1.08518353109103	0.349	0.167	2.33511966642347e-15	4	Crxos
Spata24	9.3588618437899e-20	1.40855568522109	0.308	0.139	2.37958421240202e-15	4	Spata24
Dazl	9.39031298623744e-20	1.33500519272912	0.462	0.264	2.38758097988073e-15	4	Dazl
Prex2	1.16314714492997e-19	2.03410817249474	0.587	0.409	2.95741793069893e-15	4	Prex2
Dcbld1	1.17328251578301e-19	1.29653518509063	0.68	0.517	2.98318812462989e-15	4	Dcbld1
Tmsb15b1	1.39870212656914e-19	1.50112555414788	0.317	0.145	3.55634002701471e-15	4	Tmsb15b1
Gca	2.25980478146431e-19	1.19341380694148	0.305	0.138	5.74577963735116e-15	4	Gca
Micu1	2.89962939906728e-19	1.21167188467645	0.427	0.232	7.37259771006846e-15	4	Micu1
Depdc1a	4.80496578500074e-19	1.28479564004179	0.32	0.153	1.22171060049429e-14	4	Depdc1a
Mcl1	8.23256405354606e-19	0.590317566068729	0.922	0.863	2.09321173625462e-14	4	Mcl1
Hadha	1.08915700287916e-18	0.777472173564912	0.689	0.517	2.76929059552056e-14	4	Hadha
Rpl10-ps3	1.73428841930453e-18	0.676445463444954	0.651	0.443	4.40960173492369e-14	4	Rpl10-ps3
Coil	3.63400939635134e-18	1.05715221040981	0.724	0.582	9.23983229116291e-14	4	Coil
Ppp1cc	4.6143625232279e-18	0.637672761851648	0.892	0.848	1.17324781515593e-13	4	Ppp1cc
Lnpk	4.74544015696881e-18	0.92197167120022	0.474	0.268	1.20657561431089e-13	4	Lnpk
Brd2	1.28975900616912e-17	0.635926097009877	0.852	0.732	3.2793412490856e-13	4	Brd2
Fam83d	1.62207310192495e-17	0.986307256464333	0.358	0.18	4.12428306895438e-13	4	Fam83d
Sephs21	1.75935432698982e-17	0.766963743317159	0.703	0.525	4.47333431180431e-13	4	Sephs2
Cdkn2aip	2.08890892318981e-17	1.35378655438087	0.328	0.164	5.31125982810241e-13	4	Cdkn2aip
Kif14	2.09821331207695e-17	1.29192814791237	0.349	0.182	5.33491716728686e-13	4	Kif14
Med10	4.37904671510354e-17	0.713730312206973	0.73	0.602	1.11341641778223e-12	4	Med10
Ahsa1	4.58962338543622e-17	0.604618762925375	0.744	0.627	1.16695764198101e-12	4	Ahsa1
Btg22	6.58527693618302e-17	1.2530099846847	0.398	0.223	1.6743725137939e-12	4	Btg2
Trak2	6.88139683283812e-17	1.37354192677694	0.308	0.153	1.74966395871742e-12	4	Trak2
Rraga	9.43088456175454e-17	0.700048603245204	0.727	0.558	2.39789670867171e-12	4	Rraga
Stk31	1.10299247432628e-16	1.04605702227755	0.334	0.17	2.804468665222e-12	4	Stk31
Mbd4	1.22759953865769e-16	1.15799912381822	0.317	0.158	3.12129458699105e-12	4	Mbd4
5730522E02Rik	1.7503353629696e-16	1.78722341198202	0.416	0.247	4.4504026938865e-12	4	5730522E02Rik
Arhgap10	1.76514337974886e-16	0.941908114104845	0.317	0.155	4.48805355734945e-12	4	Arhgap10
Cenpe1	2.21164663902422e-16	0.685063037580867	0.622	0.427	5.62333274438297e-12	4	Cenpe
Numa1	2.94283315572347e-16	0.754351351145366	0.576	0.374	7.4824475817425e-12	4	Numa1
Incenp	3.19990375833806e-16	0.598548444418784	0.753	0.588	8.13607529595035e-12	4	Incenp
Kin	3.64525138697318e-16	0.875069674928097	0.538	0.37	9.268416176518e-12	4	Kin
Asf1a	4.86993683993545e-16	0.747911923195288	0.686	0.527	1.23823014092199e-11	4	Asf1a
Ak4	5.59027432749386e-16	1.04283251863514	0.381	0.213	1.42138315050859e-11	4	Ak4
Cox6b2	7.56288081368087e-16	0.840103791262582	0.703	0.558	1.9229380756865e-11	4	Cox6b2
Cd24a1	1.6379322001866e-15	0.919531496729308	0.384	0.207	4.16460641219445e-11	4	Cd24a
Gm5617	1.95160600035406e-15	0.893871569105101	0.453	0.266	4.96215341650024e-11	4	Gm5617
Arnt1	2.66381316896388e-15	0.795375358678959	0.512	0.327	6.77301136340756e-11	4	Arnt
Depdc7	3.28316508069843e-15	1.17800871251228	0.401	0.23	8.34777553418382e-11	4	Depdc7
Cyct	3.40057601135236e-15	1.06984767058111	0.337	0.179	8.64630456646452e-11	4	Cyct
Rab211	3.61373781841138e-15	0.724094962215927	0.587	0.408	9.18828977709277e-11	4	Rab21
H4c41	3.91966385244806e-15	0.644235867459167	0.596	0.423	9.96613731123445e-11	4	H4c4
Pphln1	4.79162140054084e-15	0.944832974488348	0.436	0.259	1.21831765730151e-10	4	Pphln1
Ndfip2	5.22939228190854e-15	0.866861431913121	0.433	0.257	1.32962528159807e-10	4	Ndfip2
H2-K11	6.26272318123432e-15	0.968576425016319	0.302	0.148	1.59235999606064e-10	4	H2-K1
Fmr1nb	6.42734656241783e-15	0.849255333824426	0.578	0.389	1.63421713696036e-10	4	Fmr1nb
Dock9	8.20051859874094e-15	1.64124406807378	0.358	0.199	2.08506385891587e-10	4	Dock9
Iars	9.19577808582906e-15	1.14123859944038	0.66	0.502	2.3381185361029e-10	4	Iars
Cldnd1	9.21144463121172e-15	0.946580002389517	0.366	0.197	2.34210191193189e-10	4	Cldnd1
Ppp1r15a	1.18355440892031e-14	1.06502081481291	0.41	0.234	3.00930544012077e-10	4	Ppp1r15a
Selenom2	1.61766249509183e-14	0.737539195276048	0.439	0.26	4.1130686600205e-10	4	Selenom
Mpc21	4.90041270790592e-14	0.698264559710711	0.645	0.472	1.24597893511216e-09	4	Mpc2
Rfxap	5.01224833228859e-14	1.014405712753	0.358	0.202	1.2744142609677e-09	4	Rfxap
Gemin7	5.16353004952422e-14	0.592800588894276	0.706	0.525	1.31287915039203e-09	4	Gemin7
Atad2b1	5.3116018648425e-14	0.821695656116034	0.657	0.544	1.35052789015485e-09	4	Atad2b
Pdzd2	6.90696084359892e-14	1.45449573315168	0.311	0.164	1.75616386409346e-09	4	Pdzd2
Jak11	7.03907546898529e-14	0.91531234819202	0.395	0.231	1.7897553287442e-09	4	Jak1
Klf9	7.72133595092115e-14	0.691461570788937	0.735	0.663	1.96322687888121e-09	4	Klf9
Glul	7.99740685867981e-14	0.60383454223032	0.634	0.448	2.03342066788793e-09	4	Glul
Babam2	8.49444586286429e-14	1.13405538819099	0.666	0.535	2.15979780509187e-09	4	Babam2
Acsl1	9.00750738018043e-14	0.837437574273467	0.343	0.188	2.29024882648468e-09	4	Acsl1
Rab11a1	1.12424522479466e-13	0.595546427575417	0.61	0.43	2.8585059085629e-09	4	Rab11a
Hmmr	1.18896492032379e-13	0.550190139219071	0.727	0.596	3.02306220641526e-09	4	Hmmr
Cep44	1.45228085858595e-13	0.812195581584349	0.387	0.221	3.69256931104065e-09	4	Cep44
Mpp1	1.66849861598935e-13	0.755496911623408	0.36	0.199	4.24232458101451e-09	4	Mpp1
Mrpl3	1.86915006938338e-13	0.58208395743799	0.677	0.533	4.75250096641419e-09	4	Mrpl3
Phaf1	2.44094174448134e-13	0.852244845652796	0.515	0.346	6.20633847951824e-09	4	Phaf1
Haus4	2.51582816803018e-13	0.708761802633467	0.549	0.389	6.39674470003354e-09	4	Haus4
Chmp5	2.80769097466702e-13	0.549019830166334	0.75	0.609	7.13883507218838e-09	4	Chmp5
Ramac	3.49392267312623e-13	0.883847704940299	0.512	0.344	8.88364778869075e-09	4	Ramac
Nefh	3.74976420316224e-13	0.982818757858412	0.375	0.211	9.53415046296032e-09	4	Nefh
Shcbp1	4.05177551327138e-13	0.725764262458355	0.584	0.417	1.03020444200438e-08	4	Shcbp1
Mfsd1	4.07859174849941e-13	0.976040493204373	0.384	0.218	1.03702273797346e-08	4	Mfsd1
Zswim6	5.08286188235664e-13	1.13899469061731	0.395	0.231	1.292368462208e-08	4	Zswim6
H2ac241	6.09665449126585e-13	1.04894550081987	0.468	0.312	1.55013537094926e-08	4	H2ac24
Zfp622	6.38507801741994e-13	0.629921988401261	0.712	0.555	1.62346993670919e-08	4	Zfp622
Psen1	7.0741677558645e-13	1.28467680887358	0.334	0.188	1.79867789360611e-08	4	Psen1
Atf2	7.60291411261079e-13	1.0590090447461	0.762	0.637	1.93311694227242e-08	4	Atf2
Poldip3	8.14033061887705e-13	0.72891514702674	0.715	0.565	2.06976046315568e-08	4	Poldip3
Eapp	1.2464901908723e-12	0.635715058341386	0.61	0.451	3.16932595931191e-08	4	Eapp
Maoa1	1.52979253061197e-12	0.784434282337832	0.451	0.287	3.889650488334e-08	4	Maoa
Relch1	1.69083638579083e-12	0.596603215647912	0.558	0.389	4.29912059451176e-08	4	Relch
Hexb1	1.83880117723085e-12	0.783159387685889	0.488	0.328	4.67533587322716e-08	4	Hexb
Serp1	2.71924494065716e-12	0.511103560228131	0.733	0.622	6.9139521861149e-08	4	Serp1
Edc41	3.03788885893377e-12	0.663767998277913	0.544	0.367	7.72413621272499e-08	4	Edc4
Gipc1	3.09914225086591e-12	0.501820902301003	0.744	0.627	7.87987908705166e-08	4	Gipc1
Cog5	4.97152419103901e-12	0.828071166687687	0.523	0.373	1.26405974081358e-07	4	Cog5
Med19	6.54433880482202e-12	0.532325226498773	0.765	0.642	1.66396358451405e-07	4	Med19
Clk3	6.90219402784057e-12	1.17382622061817	0.355	0.209	1.75495185351874e-07	4	Clk3
Plk22	1.08190335667201e-11	1.00294609012967	0.34	0.198	2.75084747467426e-07	4	Plk2
Sat11	1.12332450248518e-11	0.637397781542214	0.692	0.581	2.85616488001882e-07	4	Sat1
Gosr2	1.37357912539412e-11	0.731950910944536	0.462	0.29	3.4924622842271e-07	4	Gosr2
Kpna2	1.44319167030797e-11	0.564175414101411	0.416	0.263	3.66945914092504e-07	4	Kpna2
H2ac81	1.65505176187098e-11	0.80656636134931	0.587	0.434	4.20813460973316e-07	4	H2ac8
Mpv17l	1.82762557973188e-11	1.31273899376298	0.305	0.171	4.64692079902629e-07	4	Mpv17l
Rhebl1	2.25703241458736e-11	0.690033572574358	0.561	0.409	5.73873061732981e-07	4	Rhebl1
Nmt2	2.42485639261719e-11	0.685381965478496	0.593	0.437	6.16543986386847e-07	4	Nmt2
Fdx1	2.80561373607424e-11	0.560926355678936	0.616	0.457	7.13355348534236e-07	4	Fdx1
Cir1	4.59098648772263e-11	0.835761111731094	0.451	0.294	1.16730422436836e-06	4	Cir1
Fyttd1	4.66697933192059e-11	0.544070529466301	0.756	0.651	1.18662616493413e-06	4	Fyttd1
Rimklb	4.95718517270797e-11	1.65031041999143	0.375	0.246	1.26041390201273e-06	4	Rimklb
Tasor2	5.02972042022991e-11	0.760766753159565	0.317	0.176	1.27885671404766e-06	4	Tasor2
Polr2l	5.10404935090826e-11	0.708765869790963	0.526	0.374	1.29775558796193e-06	4	Polr2l
Zmiz1	6.22870842319834e-11	1.08222302204258	0.36	0.215	1.58371140368241e-06	4	Zmiz1
1500009L16Rik	6.5089264761246e-11	0.587967660401224	0.651	0.509	1.65495964581944e-06	4	1500009L16Rik
Arih2	6.6288050214725e-11	0.870364664062502	0.677	0.584	1.6854399647596e-06	4	Arih2
Peli1	6.69349851433436e-11	0.729541081246133	0.549	0.407	1.70188893225465e-06	4	Peli1
Slu7	6.86628907084158e-11	0.736640179703205	0.445	0.297	1.74582265915218e-06	4	Slu7
Aurka	7.10056097834997e-11	0.599615228518385	0.701	0.582	1.80538863435526e-06	4	Aurka
Fbln1	9.51759917544761e-11	0.882179216905777	0.369	0.227	2.41994476634931e-06	4	Fbln1
Fbxo33	1.11801701443952e-10	0.952434945093863	0.302	0.178	2.84267006091391e-06	4	Fbxo33
Mplkip	1.36747422814618e-10	0.617072719382975	0.593	0.438	3.47693997248448e-06	4	Mplkip
Zfp997	1.50146655427425e-10	0.961261547964748	0.488	0.343	3.8176288608977e-06	4	Zfp997
Mrpl32	1.50633403025121e-10	0.535213945638028	0.66	0.547	3.83000490531674e-06	4	Mrpl32
Mapkap1	1.82190914670193e-10	0.678089286560947	0.52	0.366	4.63238619640431e-06	4	Mapkap1
Chpt1	1.8333501471962e-10	1.00621947598805	0.34	0.202	4.66147608426105e-06	4	Chpt1
Lin7c1	2.33967544927125e-10	0.576301705948789	0.538	0.388	5.94885879731709e-06	4	Lin7c
Med26	2.35723396220984e-10	0.765394208867208	0.372	0.235	5.99350307231475e-06	4	Med26
Calcoco2	2.59605277665954e-10	1.15427618607462	0.683	0.597	6.60072378993455e-06	4	Calcoco2
Tmem251	3.00510139513235e-10	1.07610432067306	0.302	0.175	7.64077080726352e-06	4	Tmem251
Rbbp6	3.15326709654667e-10	0.729563469623492	0.706	0.592	8.01749691967956e-06	4	Rbbp6
Uhrf2	5.46169463526499e-10	0.742351719742106	0.43	0.287	1.38869047796248e-05	4	Uhrf2
Btbd10	7.41225520466745e-10	0.671516886938458	0.538	0.401	1.88464000833875e-05	4	Btbd10
Tubb2a	8.32789789136744e-10	0.670267056901655	0.395	0.264	2.11745131785908e-05	4	Tubb2a
Zw10	8.48387228059299e-10	0.566218402843869	0.384	0.242	2.15710936606357e-05	4	Zw10
Lrrc42	9.28577029720636e-10	0.572654618936415	0.483	0.341	2.36099995576769e-05	4	Lrrc42
Rcn21	1.14803370011771e-09	0.614525381383802	0.363	0.228	2.9189904859193e-05	4	Rcn2
Kif20a1	1.3205659973127e-09	0.52698399793771	0.672	0.539	3.35767110476728e-05	4	Kif20a
Fem1b1	1.90798419135758e-09	0.666845115372836	0.503	0.368	4.85124060494579e-05	4	Fem1b
Oat1	2.73064340036485e-09	0.61274912384633	0.509	0.369	6.94293390976768e-05	4	Oat
Rcn32	2.99917278681719e-09	0.584836398321661	0.375	0.24	7.62569672776139e-05	4	Rcn3
Rfk	3.49247574402809e-09	0.843119646696792	0.355	0.224	8.87996882676582e-05	4	Rfk
Phkg2	3.72281337474232e-09	0.76359397362815	0.305	0.182	9.46562528661983e-05	4	Phkg2
Uimc1	4.11175355341447e-09	0.753448660221684	0.407	0.274	0.000104545445849116	4	Uimc1
Eid11	4.13381022788012e-09	0.523037134335009	0.445	0.295	0.00010510625885408	4	Eid1
Plagl1	4.20428440470827e-09	0.685446310761718	0.436	0.298	0.000106898135274112	4	Plagl1
Taf12	5.0804185598796e-09	0.509351966421413	0.651	0.53	0.000129174722303499	4	Taf12
Mob1b	6.8795891361531e-09	0.602412015806504	0.404	0.26	0.000174920433375829	4	Mob1b
Vps37a	7.66178660550503e-09	0.587926671972344	0.39	0.251	0.000194808586231571	4	Vps37a
Polg	8.38682394881373e-09	0.526995623421493	0.326	0.197	0.000213243385722538	4	Polg
Kmt2e	9.82710127360594e-09	0.513076582786	0.381	0.247	0.000249863876982705	4	Kmt2e
Nrbf2	9.98229159045087e-09	0.589756565520536	0.477	0.33	0.000253809745978804	4	Nrbf2
Ncoa4	1.00806535788546e-08	0.539336391890737	0.558	0.409	0.000256310697895957	4	Ncoa4
Pwp1	1.12939564766981e-08	0.512779562724405	0.64	0.503	0.000287160137376527	4	Pwp1
Rab10os	1.40897502493551e-08	0.53786178037709	0.398	0.266	0.000358245989840104	4	Rab10os
Cox7a1	1.55052563405985e-08	0.774338174527763	0.375	0.244	0.000394236647716058	4	Cox7a1
Mpzl11	1.6572229585261e-08	0.618428024606965	0.424	0.291	0.000421365509434845	4	Mpzl1
Map1b2	1.66725203608642e-08	0.507515408229793	0.485	0.345	0.000423915502695334	4	Map1b
Abt1	1.80095262272903e-08	0.644957289101583	0.547	0.419	0.000457910213855083	4	Abt1
Zfp988	1.96862616838031e-08	0.531363442429693	0.413	0.287	0.000500542889572377	4	Zfp988
Man1a2	2.00054136886368e-08	0.655664097321553	0.358	0.23	0.000508657648447279	4	Man1a2
2810408I11Rik	2.22270297644908e-08	0.801986180039789	0.331	0.204	0.000565144458791943	4	2810408I11Rik
Ndel1	2.27639034876063e-08	0.521981666359097	0.302	0.185	0.000578795010075878	4	Ndel1
Tmem179b	2.56117488259991e-08	0.541901373763759	0.448	0.307	0.000651204325649854	4	Tmem179b
Mfap3	2.77858045494926e-08	0.695419869588307	0.323	0.2	0.000706481866475399	4	Mfap3
Vps4a	3.69211732963676e-08	0.97296640246948	0.343	0.222	0.000938757752233441	4	Vps4a
Bag4	4.18156346897938e-08	0.502723189403489	0.608	0.473	0.0010632043276227	4	Bag4
Igf2r	4.2790220088421e-08	0.790191496526765	0.302	0.182	0.00108798413596819	4	Igf2r
Pde6d	4.3403325662349e-08	0.596210131160537	0.326	0.201	0.00110357295829089	4	Pde6d
Cenpq	5.66231779192666e-08	0.660286675995283	0.366	0.249	0.00143970092177527	4	Cenpq
Cklf	5.76565915049189e-08	0.614383928738062	0.395	0.262	0.00146597649560407	4	Cklf
Trmt10b	6.269304939174e-08	0.559801216482069	0.305	0.186	0.00159403347383438	4	Trmt10b
Ate1	6.40815800518442e-08	1.55623479510179	0.355	0.247	0.00162933825439819	4	Ate1
Ssh2	6.46705033225072e-08	0.54462637534804	0.427	0.295	0.00164431221747807	4	Ssh2
Derl1	8.47946321602578e-08	0.581338931337303	0.471	0.347	0.00215598831730672	4	Derl1
Usp38	1.07114776472008e-07	0.684654996120106	0.343	0.221	0.00272350030657727	4	Usp38
Cyp51	1.10966727762034e-07	0.598251306066203	0.416	0.292	0.00282144002007746	4	Cyp51
Erich1	1.27425328366531e-07	0.555031178145228	0.456	0.338	0.00323991639904741	4	Erich1
Asf1b	1.42335395102421e-07	0.663789543069303	0.43	0.31	0.00361901975587416	4	Asf1b
Kalrn	1.47332040371207e-07	0.536949066881899	0.416	0.294	0.00374606445847831	4	Kalrn
Serinc31	1.56734535646406e-07	0.696485280015955	0.369	0.253	0.00398513230334551	4	Serinc3
Echdc2	1.63669895077692e-07	0.633344411931315	0.442	0.317	0.0041614707522454	4	Echdc2
Rb1cc1	1.82736739377368e-07	0.575243175159577	0.363	0.246	0.00464626433540896	4	Rb1cc1
E330020D12Rik1	1.8404347065334e-07	0.858166276709611	0.39	0.28	0.00467948928483183	4	E330020D12Rik
Grpel2	2.01948275711844e-07	0.70386242571329	0.326	0.211	0.00513473685824934	4	Grpel2
Rnpc3	2.02206111685022e-07	0.619510311462409	0.424	0.304	0.00514129259570337	4	Rnpc3
Nsmce3	2.42501406309276e-07	0.519095621503584	0.5	0.366	0.00616584075681966	4	Nsmce3
Cwc25	2.57868176374188e-07	0.560555498381395	0.43	0.295	0.0065565562524901	4	Cwc25
Zfp978	2.6472992002545e-07	1.02218522764609	0.398	0.292	0.0067310229465671	4	Zfp978
Cand1	2.96605806995777e-07	0.523230262048512	0.709	0.608	0.00754149924867464	4	Cand1
Pdia5	3.20432287595347e-07	0.829853755279188	0.314	0.205	0.0081473113443993	4	Pdia5
Rrm2b	3.32151873419793e-07	0.618386858404	0.395	0.276	0.00844529353357165	4	Rrm2b
2510039O18Rik	4.95916219271969e-07	0.506345523277528	0.352	0.239	0.0126091657912091	4	2510039O18Rik
Gm49504	6.13624548818669e-07	1.12123447873017	0.366	0.265	0.0156020177782635	4	Gm49504
Prr14	6.25951869624826e-07	0.961018998981246	0.334	0.223	0.0159154522370808	4	Prr14
Phf20l1	6.28349821045817e-07	0.511614191536194	0.349	0.237	0.0159764225499109	4	Phf20l1
Zfp574	6.64907369058214e-07	0.868380804941374	0.305	0.196	0.0169059347656741	4	Zfp574
Elp4	6.95376968355393e-07	0.564457798466153	0.512	0.39	0.0176806547974042	4	Elp4
Diaph3	7.05917167499185e-07	0.6800237638899	0.68	0.596	0.0179486499008343	4	Diaph3
Tmem70	7.32403139766889e-07	0.531260192223945	0.326	0.214	0.0186220822317129	4	Tmem70
Coq10b1	7.58522949355632e-07	0.566074985027278	0.442	0.319	0.0192862045103163	4	Coq10b
Hexim1	8.383956839926e-07	0.627403831682762	0.369	0.256	0.0213170486611958	4	Hexim1
Wasl	9.02136787615401e-07	0.548079614986134	0.599	0.48	0.0229377299619092	4	Wasl
ENSMUSG00000095041	1.25642376842683e-06	0.775613721094329	0.43	0.317	0.0319458307360206	4	ENSMUSG00000095041
Ppif	1.65786716453813e-06	0.68494139838137	0.424	0.312	0.0421529305255465	4	Ppif
Mmadhc	1.7160940317125e-06	0.532500356977727	0.419	0.305	0.0436334068503219	4	Mmadhc
Fto	1.80474843896429e-06	1.06159481306899	0.485	0.397	0.0458875338091061	4	Fto
Pnkp	1.94413460029522e-06	0.506010176269368	0.343	0.23	0.0494315663471062	4	Pnkp
Ubap1	2.20651998602446e-06	0.647011650002266	0.395	0.282	0.0561029771646579	4	Ubap1
Ticrr1	2.95794741560156e-06	0.659201266905418	0.555	0.47	0.0752087709890851	4	Ticrr
Naa30	3.64667273690603e-06	0.518011923494953	0.358	0.254	0.0927203010085726	4	Naa30
Hook1	4.60219224312278e-06	0.542332076906708	0.369	0.256	0.11701533997364	4	Hook1
Ccdc18	4.61797627101762e-06	0.52793984434724	0.308	0.208	0.117416664666894	4	Ccdc18
Wasf1	5.22658619913432e-06	0.572089533302475	0.416	0.303	0.132891180699189	4	Wasf1
Hmgcr	6.24779427370926e-06	0.557853866535909	0.561	0.457	0.158856417203332	4	Hmgcr
Dhx32	6.44337597331871e-06	0.697685578415764	0.34	0.237	0.163829277497601	4	Dhx32
Rnf113a2	6.68082710515335e-06	0.630177118511996	0.355	0.243	0.169866709975629	4	Rnf113a2
Setd61	7.03195465020029e-06	0.538572427817577	0.477	0.368	0.178794478935993	4	Setd6
Eml5	7.51963145976548e-06	0.70376452890771	0.331	0.23	0.191194149495997	4	Eml5
Ero1a	8.08701149784108e-06	0.538950667918483	0.346	0.237	0.205620354344107	4	Ero1a
Fam172a1	9.21531634922243e-06	0.612348539595934	0.439	0.339	0.234308633495329	4	Fam172a
Rmnd5a	1.28467758821736e-05	0.556580406007409	0.445	0.327	0.326642123580145	4	Rmnd5a
Paip2b	1.30799587982439e-05	0.723308573505129	0.363	0.263	0.332571032404149	4	Paip2b
5031425E22Rik	1.42407789311501e-05	0.723597837143223	0.317	0.22	0.362086045103421	4	5031425E22Rik
Csnk1g3	1.42605238954067e-05	0.573479550129696	0.378	0.277	0.362588080564611	4	Csnk1g3
Spring1	2.46130449190027e-05	0.535884155428559	0.323	0.226	0.625811280110563	4	Spring1
Ist1	2.72979587129068e-05	0.510500026845686	0.36	0.261	0.694077898234369	4	Ist1
Tram1	4.31179605861997e-05	0.518464277573575	0.558	0.466	1	4	Tram1
Socs6	4.38695543108928e-05	0.590367793229063	0.317	0.221	1	4	Socs6
Bet1	5.30821122376403e-05	0.620254069149763	0.485	0.395	1	4	Bet1
Hook2	6.70014052089308e-05	0.985235906852435	0.305	0.22	1	4	Hook2
Plpbp	7.42964483183948e-05	0.664703242660866	0.352	0.259	1	4	Plpbp
Ccdc1121	8.02966228152883e-05	0.589189280987056	0.39	0.29	1	4	Ccdc112
Porcn	9.07101013654516e-05	0.562444814289933	0.369	0.289	1	4	Porcn
Arrdc4	9.6456185613681e-05	0.614146790314707	0.427	0.332	1	4	Arrdc4
Caml	0.000105692251886091	0.554197946535603	0.337	0.249	1	4	Caml
Rsrp1	0.00013160231322231	0.517517438404968	0.59	0.488	1	4	Rsrp1
Ptdss1	0.000137863221304577	0.583580611655111	0.302	0.212	1	4	Ptdss1
Fbxo28	0.000139599221211391	0.594254245459268	0.387	0.289	1	4	Fbxo28
Pelo	0.000141733293010589	0.508563092172131	0.343	0.26	1	4	Pelo
Ccndbp1	0.000216450821184758	0.665039801297684	0.326	0.239	1	4	Ccndbp1
Tm2d2	0.000251451193096218	0.505137762738198	0.358	0.267	1	4	Tm2d2
Ccdc85b	0.000254389181818757	0.72065976866542	0.401	0.309	1	4	Ccdc85b
5730480H06Rik	0.000258786465372552	0.599922956683985	0.317	0.234	1	4	5730480H06Rik
S100a131	0.000266312428773497	0.510579078268602	0.305	0.224	1	4	S100a13
Zmym3	0.000369689765185257	0.52849993280675	0.305	0.224	1	4	Zmym3
Smim30	0.000454286078192691	0.541924339366671	0.401	0.315	1	4	Smim30
Chchd7	0.000481120751192966	0.509270702385049	0.436	0.352	1	4	Chchd7
Camkmt	0.000483585717519537	0.747344098307704	0.526	0.45	1	4	Camkmt
Mfge81	0.00050544309038244	0.533591271889224	0.32	0.242	1	4	Mfge8
Acyp1	0.000509612344716257	0.549043157117447	0.305	0.227	1	4	Acyp1
Gltp	0.000516048018623983	0.506552925158276	0.323	0.234	1	4	Gltp
Rtn1	0.000928880098683756	0.839586520706222	0.308	0.232	1	4	Rtn1
Htt	0.000931949760941113	0.559048347685916	0.331	0.253	1	4	Htt
Serinc11	0.00233938017252847	0.504695193003582	0.381	0.316	1	4	Serinc1
Spint1	0.0026903855287378	0.574486633223591	0.387	0.311	1	4	Spint1
H1f4	0.00324686233705661	0.820532114476853	0.305	0.249	1	4	H1f4
Pex14	0.00503921166615781	0.615941960699361	0.392	0.338	1	4	Pex14
Bmyc1	0.00723702916989586	0.524114690580598	0.381	0.32	1	4	Bmyc
Pkm1	2.32874583467798e-25	2.89326560094151	1	0.939	5.92106915925224e-21	5	Pkm
Ncl	3.5684451291599e-23	2.92343608911442	0.973	0.979	9.07312858540197e-19	5	Ncl
Hsp90ab1	7.83598933674888e-22	1.53876919711686	1	0.996	1.99237864876177e-17	5	Hsp90ab1
Hnrnpu	5.50484649820035e-21	3.12815232970256	0.946	0.927	1.39966227063242e-16	5	Hnrnpu
Serbp1	7.64788443467415e-20	1.53957516788278	0.973	0.955	1.94455109636025e-15	5	Serbp1
Anp32b	9.16225693368422e-20	2.495446233205	0.946	0.946	2.32959544795855e-15	5	Anp32b
Lmnb1	6.48148506925828e-19	3.39080202737245	0.919	0.851	1.64798239370961e-14	5	Lmnb1
Hspa8	1.0034004403849e-18	1.94790164820225	0.946	0.961	2.55124595972264e-14	5	Hspa8
Hnrnpa3	3.24230945853523e-18	3.39527622396488	0.919	0.934	8.24389602927166e-14	5	Hnrnpa3
Nasp	4.15523160025504e-17	1.82620965814429	0.919	0.939	1.05650918668085e-12	5	Nasp
Set	6.98239054587446e-17	1.9131967406603	0.946	0.971	1.77534262019404e-12	5	Set
L1td1	9.70078331336524e-17	2.91519209677878	0.892	0.882	2.46652116525625e-12	5	L1td1
Eif3a	1.23074289847765e-16	2.77897334512194	0.892	0.909	3.12928689366928e-12	5	Eif3a
Anp32a1	2.52954573190829e-15	3.69540419875189	0.865	0.791	6.43162297795002e-11	5	Anp32a
Hspa4	2.16349135513195e-14	2.3449611551042	0.865	0.915	5.50089311955849e-10	5	Hspa4
Eef2	2.24075696251825e-14	2.62139915277002	0.865	0.928	5.69734865289891e-10	5	Eef2
Snrnp70	5.22665382221057e-13	2.83991759022089	0.838	0.859	1.32892900083526e-08	5	Snrnp70
Supt16	5.47471067085366e-13	2.65364993628133	0.838	0.868	1.39199993517125e-08	5	Supt16
Hnrnpa1	7.80931350022917e-13	2.59889055206756	0.838	0.924	1.98559605056827e-08	5	Hnrnpa1
Hspa9	9.93237242108862e-13	2.18966978971401	0.838	0.911	2.52540501178599e-08	5	Hspa9
Hmgb1	2.91580448303988e-12	1.79095783973278	0.865	0.94	7.41372447857719e-08	5	Hmgb1
Malat12	3.316199423167e-12	1.33562017699244	0.946	0.977	8.43176865334443e-08	5	Malat1
Npm1	5.30959928321417e-12	1.08842336755951	0.973	0.993	1.35001871375004e-07	5	Npm1
Akap12	1.86797187905249e-11	3.17576979766887	0.811	0.867	4.74950529967886e-07	5	Akap12
Pa2g4	3.0225217429786e-11	2.33156450743364	0.811	0.888	7.6850637836974e-07	5	Pa2g4
Msh6	3.64809888485657e-11	4.06512335888346	0.784	0.731	9.27565622463632e-07	5	Msh6
Hnrnpa2b1	5.78814765229045e-11	2.5088396684113	0.811	0.914	1.47169442207137e-06	5	Hnrnpa2b1
Rpl51	5.9832243456555e-11	0.950513856478181	1	0.977	1.52129462212637e-06	5	Rpl5
Nono	3.23660992123582e-10	2.98203525794091	0.784	0.84	8.22940438573419e-06	5	Nono
Snrnp200	5.34554169332644e-10	4.58093976267184	0.703	0.499	1.35915743094518e-05	5	Snrnp200
Gpi1	7.69470656355092e-10	1.16629885079451	0.108	0.772	1.95645609084846e-05	5	Gpi1
Kpna3	2.18303552463663e-09	0.57608492059094	0.081	0.697	5.55058612494109e-05	5	Kpna3
Map2k2	3.7701547586329e-09	0.663542882632202	0.108	0.743	9.58599548930002e-05	5	Map2k2
Myh91	5.48455385212103e-09	4.38544640326714	0.676	0.485	0.000139450266244029	5	Myh9
Ppp1r2	8.72537001793425e-09	0.665607326939525	0.135	0.784	0.000221851258075996	5	Ppp1r2
Birc6	1.15939471464491e-08	0.963712929894127	0.108	0.721	0.000294787700145615	5	Birc6
Eno11	1.39643762288857e-08	2.79110414236708	0.757	0.825	0.000355058229995649	5	Eno1
Nudc	1.49369873111957e-08	2.55934838966587	0.757	0.873	0.000379787839374462	5	Nudc
Hnrnpab	1.54223645667336e-08	1.62488836692942	0.784	0.928	0.000392129041473769	5	Hnrnpab
Ddx24	1.8608547616014e-08	0.59616089853397	0.135	0.768	0.000473140931684773	5	Ddx24
Rbmxl1	2.5145916272018e-08	0.618275087500638	0.162	0.822	0.000639360067132331	5	Rbmxl1
Utp14a	2.63965530618456e-08	0.635139995089137	0.108	0.705	0.000671158758150485	5	Utp14a
Zfp982	3.10108570598764e-08	0.784454722587626	0.081	0.647	0.000788482051604418	5	Zfp982
Calm3	3.30453739432951e-08	0.745868766256957	0.162	0.816	0.000840211677882221	5	Calm3
A430005L14Rik	3.65452284583732e-08	0.659332182986688	0.027	0.538	0.000929198978782597	5	A430005L14Rik
Mdh1	4.19095553740047e-08	0.682228708337682	0.081	0.641	0.00106559235493944	5	Mdh1
Esco2	5.21467495485544e-08	1.20956853744379	0.054	0.583	0.00132588325402154	5	Esco2
Tfdp1	8.48076268138563e-08	0.711592930762346	0.135	0.738	0.00215631871936911	5	Tfdp1
2810004N23Rik	1.04586575445369e-07	0.648087955332107	0.162	0.791	0.00265921826727395	5	2810004N23Rik
Ppp2ca	1.04959620874637e-07	0.597043750721622	0.189	0.85	0.00266870332035853	5	Ppp2ca
Ghitm	1.0726848110825e-07	0.739389685986146	0.108	0.677	0.00272740840065838	5	Ghitm
Ambra1	1.13000255718112e-07	0.72796543378251	0.054	0.567	0.00287314450188871	5	Ambra1
Ap2m1	1.1466414174015e-07	1.17212101781924	0.081	0.621	0.00291545046788507	5	Ap2m1
Nudt5	1.49875266888491e-07	0.50505218497053	0.135	0.726	0.00381072853590676	5	Nudt5
Psme4	1.53849406119328e-07	0.759446820456827	0.135	0.725	0.00391177499999004	5	Psme4
Tpd52	1.71490707364203e-07	0.711662184676176	0.108	0.667	0.00436032272544224	5	Tpd52
Anapc15	1.7763543903312e-07	0.835546788316131	0.135	0.723	0.0045165586728561	5	Anapc15
Wsb11	1.99532218377796e-07	1.34682097764839	0.054	0.556	0.00507330618447385	5	Wsb1
Cenpp	2.21503963155848e-07	0.515807300780072	0.081	0.607	0.0056319597672006	5	Cenpp
Riok2	2.26435263665061e-07	0.716482399625373	0.081	0.606	0.00575734301394783	5	Riok2
Mybbp1a	2.27902026339361e-07	2.51328481543011	0.73	0.847	0.00579463692170458	5	Mybbp1a
Larp4b	2.45155864349308e-07	0.537893347128401	0.081	0.604	0.0062333330069455	5	Larp4b
Mrpl1	2.59747142827311e-07	0.56474973485335	0.081	0.603	0.00660433085352722	5	Mrpl1
Hsd17b12	2.80089862548319e-07	0.506976053632635	0.081	0.601	0.00712156484515357	5	Hsd17b12
Bag11	2.96736960744651e-07	0.628497627127122	0.162	0.769	0.00754483396389349	5	Bag1
Phc1	3.06002777303363e-07	1.29714004302213	0.108	0.654	0.0077804266157153	5	Phc1
Zfp292	3.1302512949829e-07	0.754146283794389	0.135	0.71	0.00795897694262353	5	Zfp292
Tma16	3.41162566410451e-07	0.653203269828683	0.108	0.652	0.00867439941355212	5	Tma16
Arih1	3.41649458825622e-07	0.764120685187705	0.135	0.708	0.00868677914010027	5	Arih1
Camk1d1	3.67025061822893e-07	2.25060613742786	0.73	0.712	0.00933197922190889	5	Camk1d
Nop9	3.81535466696359e-07	0.626461916725496	0.027	0.489	0.00970092077622163	5	Nop9
Caprin1	4.41428508581238e-07	2.60043814657678	0.73	0.875	0.0112237612591866	5	Caprin1
Top1	4.47005450796451e-07	0.595773560407761	0.162	0.758	0.0113655605919506	5	Top1
Nrf1	4.51263524136527e-07	0.570405498008486	0.081	0.591	0.0114738263646953	5	Nrf1
Myo1f	4.70139550267486e-07	0.51181798626287	0.081	0.59	0.0119537682051011	5	Myo1f
Asxl1	4.85766633817539e-07	0.608756877538569	0.135	0.699	0.0123511024314447	5	Asxl1
Nanog	5.19039177920501e-07	0.553490352779446	0.162	0.756	0.0131970901378067	5	Nanog
Rad51b	5.2164446888385e-07	0.875492846230722	0.081	0.588	0.0132633322658408	5	Rad51b
Tfam	5.46582459633407e-07	0.669540434790485	0.054	0.534	0.013897405618639	5	Tfam
Dnmt3l	6.13537168584259e-07	1.12530548929499	0.081	0.585	0.0155997960484234	5	Dnmt3l
Nfatc2ip	6.18379926552495e-07	0.543030779990123	0.081	0.584	0.0157229280125237	5	Nfatc2ip
Btbd9	6.86174205060116e-07	0.506432232292467	0.135	0.691	0.0174466653378585	5	Btbd9
Rock11	6.95359312132324e-07	0.680111099159098	0.081	0.581	0.0176802058702765	5	Rock1
Sbno1	7.27311235207156e-07	0.876930313245007	0.162	0.749	0.0184926154663772	5	Sbno1
Parp2	8.25392065689271e-07	0.581693563768539	0.054	0.525	0.0209864186622154	5	Parp2
Itpa	8.77795983645236e-07	0.522028168741561	0.081	0.576	0.0223188406801638	5	Itpa
Calr	8.91895548815273e-07	2.21669602297225	0.73	0.904	0.0226773362241771	5	Calr
Fbxw2	9.56628701727849e-07	0.599780804496481	0.081	0.574	0.0243232413701323	5	Fbxw2
Zfp91	1.11711883507663e-06	0.949884670274069	0.081	0.571	0.0284038635006583	5	Zfp91
Rab8a	1.11784789213963e-06	0.591776866767912	0.081	0.571	0.0284224005055423	5	Rab8a
Psmd3	1.11992194975159e-06	0.541306475075341	0.162	0.738	0.0284751354943838	5	Psmd3
Ppp2r2d	1.12558274134015e-06	0.875089352586628	0.135	0.681	0.0286190667813147	5	Ppp2r2d
Zfp961	1.13885038153235e-06	0.676605075273722	0.081	0.57	0.0289564098008416	5	Zfp961
Rad23b	1.21409639319946e-06	0.851684319229592	0.162	0.736	0.0308696148934894	5	Rad23b
Trip13	1.2562048891908e-06	0.551699830383772	0.054	0.515	0.0319402655125654	5	Trip13
Nufip1	1.33173195090881e-06	0.716032237985398	0.108	0.621	0.0338606165838075	5	Nufip1
Ppp2r1a1	1.38830756970438e-06	0.528769950600168	0.135	0.674	0.0352991082673037	5	Ppp2r1a
Lactb21	1.43692025963684e-06	0.610828021053525	0.054	0.512	0.0365351345215263	5	Lactb2
Hnrnpf	1.49073118239577e-06	1.82980361139739	0.73	0.937	0.0379033310435948	5	Hnrnpf
Gtf2e2	1.51523716194478e-06	0.543963500660857	0.162	0.731	0.0385264200796081	5	Gtf2e2
Appbp2	1.53618455214635e-06	0.56360254057667	0.081	0.563	0.0390590284228732	5	Appbp2
Setd51	1.54806376072655e-06	0.712204376604574	0.135	0.672	0.0393610691802332	5	Setd5
Acadm	1.58009529390138e-06	0.584245537120792	0.135	0.673	0.0401755029427365	5	Acadm
Alpl1	1.6251486950336e-06	0.753534518104535	0.081	0.562	0.0413210307199244	5	Alpl
Anapc10	1.67172046050194e-06	0.689165144222379	0.054	0.508	0.0425051644287223	5	Anapc10
Asah1	1.67745390116163e-06	1.12081574195867	0.081	0.561	0.0426509428909356	5	Asah1
Setdb1	1.81146146712523e-06	1.30136306647285	0.081	0.56	0.0460582192631261	5	Setdb1
Rabggtb	1.81751948770142e-06	0.920318931939843	0.108	0.614	0.0462122504942962	5	Rabggtb
Psmc6	1.83163493241705e-06	1.00232823839388	0.189	0.787	0.046571149791636	5	Psmc6
Rsrc1	1.83552235281411e-06	0.737187839751026	0.027	0.454	0.0466699913426516	5	Rsrc1
Smg11	1.84475400562054e-06	1.13208571677414	0.054	0.506	0.0469047153469078	5	Smg1
Adk	1.85584739553934e-06	0.57713668981844	0.108	0.613	0.0471867758789832	5	Adk
Tmem183a	1.91804345143263e-06	0.644111896299852	0.108	0.612	0.0487681727961261	5	Tmem183a
Cdca71	1.94750248044785e-06	0.923404438514438	0.081	0.558	0.0495171980678671	5	Cdca7
Aamp	2.00186856264785e-06	0.982248392963768	0.135	0.668	0.0508995100738842	5	Aamp
Arhgap5	2.04985013396764e-06	0.742072769267154	0.108	0.611	0.0521194895062613	5	Arhgap5
Rybp	2.35179038608604e-06	0.846927402567407	0.108	0.607	0.0597966223566237	5	Rybp
Aco2	2.43866348601122e-06	0.97908338407627	0.162	0.72	0.0620054577953212	5	Aco2
Ezr	2.58355239448795e-06	3.2293293852631	0.676	0.705	0.0656894031822507	5	Ezr
Cstf3	2.59537366425976e-06	0.565516982340627	0.162	0.718	0.0659899707874687	5	Cstf3
Aarsd1	2.62231534110816e-06	0.662282252808689	0.135	0.661	0.066674989863016	5	Aarsd1
Hspd1	2.64230537717078e-06	1.31165879009611	0.784	0.946	0.0671832565199443	5	Hspd1
Atp1b3	2.81407315414417e-06	0.868705706126662	0.108	0.603	0.0715506240172696	5	Atp1b3
Ptprk	2.85187727487245e-06	0.574569918232991	0.081	0.549	0.0725118315909069	5	Ptprk
Nr5a2	2.85776098775539e-06	0.624474031486112	0.054	0.496	0.0726614308746686	5	Nr5a2
8030462N17Rik1	3.03157281066422e-06	1.05695390370138	0.054	0.494	0.0770807702839483	5	8030462N17Rik
Atad2b2	3.05652461465591e-06	0.608102376857475	0.081	0.547	0.0777151948522412	5	Atad2b
Cpsf6	3.10343773057501e-06	0.932080239226882	0.162	0.714	0.0789080077376002	5	Cpsf6
Tnks2	3.14572279000055e-06	0.777055324319355	0.162	0.713	0.0799831476585539	5	Tnks2
Actn11	3.19754491156209e-06	0.72331069656307	0.162	0.713	0.0813007769213776	5	Actn1
Pola1	3.20596261855544e-06	0.625948738022987	0.189	0.767	0.0815148055393906	5	Pola1
Kif15	3.29342335397973e-06	0.860162834779609	0.081	0.545	0.0837385821982887	5	Kif15
Ppp1r10	3.3991981642917e-06	0.836266713465163	0.108	0.599	0.0864280125252807	5	Ppp1r10
Nol7	3.51808963856899e-06	0.990240058673557	0.162	0.711	0.0894509471502553	5	Nol7
Psmc2	3.62288468435143e-06	0.751040763819386	0.135	0.653	0.0921154659843196	5	Psmc2
Rbm34	3.75154755506127e-06	0.674839010147376	0.054	0.489	0.095386848134988	5	Rbm34
Trim27	3.80130642611767e-06	1.07804274823931	0.108	0.596	0.0966520171904679	5	Trim27
Ehmt1	3.82887734865276e-06	0.634738228509027	0.108	0.596	0.0973530354668451	5	Ehmt1
Mier11	3.88227672590349e-06	0.810652274827955	0.081	0.541	0.0987107680328222	5	Mier1
Taf7	3.97895841276375e-06	0.567498933652774	0.216	0.829	0.101168996602931	5	Taf7
Pcgf6	3.98307805612208e-06	0.63128738756452	0.081	0.541	0.10127374265496	5	Pcgf6
Ubr7	3.98583243274035e-06	0.734022666775825	0.081	0.541	0.101343775434856	5	Ubr7
Mta3	4.04504782472861e-06	0.715246061832698	0.135	0.65	0.10284938599155	5	Mta3
Itm2b2	4.05898863438571e-06	0.555233866235313	0.081	0.54	0.103203845017891	5	Itm2b
Selenos	4.07161055307478e-06	0.632514575697304	0.081	0.54	0.103524769922479	5	Selenos
Nktr	4.12023066026874e-06	0.672639009589641	0.108	0.594	0.104760984767993	5	Nktr
Chmp2a	4.12495571085521e-06	0.54633761662088	0.135	0.649	0.104881123904204	5	Chmp2a
Elavl2	4.18137550336034e-06	0.513433088736867	0.054	0.486	0.10631565354844	5	Elavl2
Abcg2	4.28774608065553e-06	0.611495598709369	0.081	0.539	0.109020231846747	5	Abcg2
Ywhae	4.44464904444845e-06	1.57991976103912	0.73	0.928	0.113009646604146	5	Ywhae
Rfc5	4.58143937824762e-06	1.11839941790454	0.189	0.765	0.116487677631324	5	Rfc5
Ctbp2	4.68594011000978e-06	0.894463792325404	0.081	0.537	0.119144713237109	5	Ctbp2
Itpk1	4.90654609072476e-06	1.03576569200923	0.108	0.59	0.124753840902768	5	Itpk1
Mnat1	4.96544181538776e-06	0.968499135036481	0.081	0.536	0.126251323598049	5	Mnat1
Ncoa31	5.03974983967167e-06	1.06398020649374	0.135	0.645	0.128140679423492	5	Ncoa3
Gars	5.09868216257443e-06	0.779571034475841	0.189	0.761	0.129639092665617	5	Gars
Ivns1abp	5.19861239513462e-06	1.09443829852117	0.108	0.589	0.132179918758693	5	Ivns1abp
Nifk	5.30265201885739e-06	1.2091237886149	0.189	0.762	0.134825230231468	5	Nifk
Fdps	5.42458747890448e-06	0.965413959976026	0.108	0.588	0.137925561238625	5	Fdps
Pmvk	5.55033178910437e-06	0.857309905366089	0.081	0.533	0.141122736069768	5	Pmvk
Cul1	5.65319503857229e-06	0.974546224993315	0.189	0.759	0.143738137050739	5	Cul1
Tenm3	5.86136575898863e-06	0.690947016135666	0.108	0.585	0.149031085788045	5	Tenm3
Polr3g	5.93958360750786e-06	0.943593133194101	0.081	0.531	0.151019852804495	5	Polr3g
Naa15	6.02134337203029e-06	1.14885181517148	0.189	0.758	0.153098676577242	5	Naa15
Mff	6.06410163887592e-06	0.660973474627147	0.081	0.53	0.154185848270059	5	Mff
Dtl	6.07631731799276e-06	1.44699478269666	0.108	0.585	0.154496444127284	5	Dtl
D030056L22Rik	6.16824990265291e-06	0.915808978488953	0.135	0.64	0.156833922024853	5	D030056L22Rik
Pals2	6.25314362855767e-06	0.966659175149994	0.135	0.64	0.158992429899707	5	Pals2
Celf1	6.34934287132221e-06	0.589344667930913	0.216	0.815	0.161438391846239	5	Celf1
Ankrd101	6.49360259702364e-06	0.504128985918375	0.108	0.582	0.165106339631923	5	Ankrd10
Med4	6.63207146971213e-06	0.796354228804171	0.081	0.528	0.168627049188901	5	Med4
Brd8	6.71521456983485e-06	0.518345627809963	0.135	0.637	0.170741045652621	5	Brd8
Wasf2	6.85309068977104e-06	0.989232505191006	0.135	0.637	0.174246683878118	5	Wasf2
Cops6	6.99698083957758e-06	0.677648520724467	0.189	0.753	0.177905234827099	5	Cops6
Prim1	7.27942206022496e-06	1.29852090103193	0.054	0.473	0.18508658530328	5	Prim1
Ints11	7.28777136219456e-06	1.10416975898847	0.108	0.58	0.185298874655159	5	Ints11
Nup133	7.32943215433003e-06	1.16943550670398	0.054	0.473	0.186358141955995	5	Nup133
Ticrr2	7.36341803548542e-06	0.728755000197413	0.054	0.473	0.187222266970252	5	Ticrr
Nol11	7.38019816834082e-06	0.637820649007428	0.189	0.751	0.187648918628234	5	Nol11
Actl6a	7.4638707381089e-06	0.563151722846891	0.216	0.812	0.189776377387157	5	Actl6a
Utp23	7.50046890844452e-06	0.554990289024424	0.054	0.472	0.19070692246611	5	Utp23
Zc3h141	7.68348193022237e-06	0.615122128373913	0.054	0.472	0.195360211557834	5	Zc3h14
Tlk21	8.14835538149575e-06	0.892837803385088	0.108	0.577	0.207180083929911	5	Tlk2
Sp2	8.31736962154375e-06	0.641260081487718	0.054	0.47	0.211477439997371	5	Sp2
Rps6ka1	8.36236838429979e-06	0.651521970604281	0.054	0.47	0.212621578539206	5	Rps6ka1
Cops4	8.42052339614094e-06	0.812024219580712	0.135	0.632	0.21410022787028	5	Cops4
Galk1	8.45125816947995e-06	1.09853304033066	0.108	0.577	0.214881690217197	5	Galk1
Zfp281	8.69024392307686e-06	0.565276444248866	0.054	0.469	0.220958141988152	5	Zfp281
Brd7	8.70250944664524e-06	1.39585870096869	0.108	0.576	0.221270005190402	5	Brd7
Eif5b	8.72764691333337e-06	0.70779237791814	0.216	0.808	0.221909150418414	5	Eif5b
Ptms1	8.83236809059278e-06	0.984151514204057	0.189	0.747	0.224571791071412	5	Ptms
Seh1l	8.87891207178254e-06	0.683311251232365	0.108	0.575	0.225755218337143	5	Seh1l
Tor1aip2	9.14459606258822e-06	0.787912894573917	0.108	0.574	0.232510499487368	5	Tor1aip2
Pelp1	9.1454112828906e-06	1.05637154418776	0.108	0.575	0.232531227278777	5	Pelp1
Myef21	9.14919544170004e-06	0.811280935588062	0.135	0.63	0.232627443300665	5	Myef2
Nsfl1c	9.14957404640421e-06	0.587474555403759	0.189	0.746	0.232637069703873	5	Nsfl1c
Cfap20	9.24197930730211e-06	0.892456295063798	0.108	0.574	0.234986565867464	5	Cfap20
Strn3	9.31811674571413e-06	1.12912022835838	0.162	0.686	0.236922436376527	5	Strn3
Nup931	9.48063179497982e-06	0.962397237874874	0.162	0.685	0.241054544019157	5	Nup93
Trap1	1.00073035891082e-05	0.603741183717747	0.108	0.572	0.254445701056665	5	Trap1
Shmt1	1.00493215602618e-05	1.34422656626342	0.135	0.627	0.255514049991217	5	Shmt1
Anp32e	1.00742666434482e-05	3.33343833835084	0.676	0.782	0.256148303676314	5	Anp32e
Dera	1.01836915288286e-05	0.543270125274195	0.054	0.465	0.258930540811996	5	Dera
Ube3a	1.02049661010116e-05	0.76164142775233	0.162	0.683	0.259471468084321	5	Ube3a
Puf60	1.04815494504373e-05	1.39439576812851	0.162	0.683	0.26650387632682	5	Puf60
Thoc1	1.06588133785916e-05	1.12446382745111	0.135	0.626	0.271010988964069	5	Thoc1
Tasor	1.06813709467345e-05	1.10514052477206	0.135	0.626	0.271584537691672	5	Tasor
Tomm34	1.11820528268801e-05	0.504628236199607	0.054	0.462	0.284314875176255	5	Tomm34
Plekha7	1.12409654774571e-05	0.775458441459085	0.108	0.568	0.285812788229824	5	Plekha7
Psmd5	1.15160202345487e-05	0.618769438366269	0.054	0.462	0.292806330483635	5	Psmd5
Ppat	1.17142838821409e-05	0.78251634821813	0.189	0.739	0.297847381987315	5	Ppat
Trmt1	1.1857385655906e-05	0.952748763111966	0.108	0.568	0.301485887687066	5	Trmt1
Zfp808	1.19890672150374e-05	0.725090777281166	0.081	0.513	0.30483402300954	5	Zfp808
Ttc1	1.22913081166712e-05	1.10948032235673	0.108	0.567	0.312518800174481	5	Ttc1
Terf1	1.23936350392806e-05	1.12421186679012	0.216	0.801	0.315120564508749	5	Terf1
Stag1	1.25111512130501e-05	0.524137641117648	0.216	0.795	0.318108530743013	5	Stag1
Zdbf2	1.26819407187504e-05	1.16373389669622	0.135	0.622	0.322451024714948	5	Zdbf2
Cct5	1.31268477206568e-05	1.95740882640428	0.703	0.896	0.33376323014542	5	Cct5
Npepps	1.31377030884185e-05	1.24988491186704	0.162	0.677	0.334039238726129	5	Npepps
Nup98	1.32081730271217e-05	0.710446560475416	0.108	0.565	0.335831007387596	5	Nup98
Alg13	1.33853907884357e-05	0.746576981159142	0.216	0.795	0.340336946186766	5	Alg13
Sirt1	1.35111946818804e-05	0.837585343850645	0.135	0.619	0.343535635981492	5	Sirt1
Sap301	1.38162134772677e-05	1.40184068104587	0.189	0.736	0.351291043873008	5	Sap30
Yeats4	1.38574431310828e-05	0.904064397534734	0.162	0.676	0.352339349050912	5	Yeats4
Mcmbp	1.40291130301465e-05	0.923059643452221	0.108	0.563	0.356704227904505	5	Mcmbp
Gatad2a	1.41551627364147e-05	0.516688128099597	0.216	0.794	0.359909167736079	5	Gatad2a
Bnc2	1.42926484038919e-05	0.524806386013436	0.081	0.509	0.363404878317356	5	Bnc2
Rpa1	1.4639643421021e-05	0.68621379679169	0.162	0.674	0.37222757362288	5	Rpa1
Epha4	1.46579623814156e-05	0.569181033223182	0.162	0.673	0.372693351509873	5	Epha4
Rraga1	1.47505093308842e-05	0.637210793944358	0.108	0.562	0.375046450247061	5	Rraga
Atp6v1c1	1.50800842612071e-05	0.854699249712001	0.081	0.508	0.383426222425452	5	Atp6v1c1
Wapl	1.51586102664303e-05	0.91818521856389	0.216	0.794	0.385422824634256	5	Wapl
Cnot3	1.52088348711095e-05	0.70319945582524	0.135	0.616	0.386699835432829	5	Cnot3
Ss18	1.5354684032459e-05	0.515329137365928	0.081	0.507	0.390408196209303	5	Ss18
Helz	1.53618393170519e-05	1.00052870228936	0.108	0.561	0.390590126475363	5	Helz
Ndufa91	1.5642408263508e-05	0.868006612636206	0.108	0.56	0.397723872507955	5	Ndufa9
Nmd3	1.56813391304602e-05	0.842216474814627	0.135	0.615	0.398713728731081	5	Nmd3
Cdc5l	1.57944081409708e-05	0.513163352216539	0.243	0.855	0.401588621392323	5	Cdc5l
Wdr82	1.58658529860156e-05	1.24427182392764	0.108	0.56	0.403405178022432	5	Wdr82
Rabep1	1.61631017123835e-05	0.930285305272113	0.108	0.56	0.410963024139063	5	Rabep1
Wdr33	1.62902897048418e-05	1.10463126925941	0.189	0.731	0.414196906035308	5	Wdr33
Cs1	1.62930833696998e-05	1.06222226960647	0.108	0.559	0.414267937757986	5	Cs
Cfap298	1.63102139013205e-05	0.892693883166197	0.081	0.505	0.414703498654976	5	Cfap298
Gid8	1.63745749713415e-05	0.958401817420998	0.135	0.615	0.416339943221328	5	Gid8
Spc25	1.64519460363894e-05	0.739059605335801	0.108	0.559	0.418307179921238	5	Spc25
Suz12	1.6674902728151e-05	0.699278944022111	0.216	0.791	0.423976076765966	5	Suz12
Bop1	1.67618961120852e-05	0.80273009009082	0.081	0.505	0.426187970545879	5	Bop1
Pinx1	1.70588372173758e-05	0.796127083267072	0.054	0.451	0.433737995088996	5	Pinx1
Gart1	1.71412593664272e-05	0.610466679313093	0.216	0.788	0.435833660650778	5	Gart
Blmh	1.7263033610498e-05	1.57628040671793	0.135	0.614	0.438929892580522	5	Blmh
Tut4	1.7386128927803e-05	0.811760387590759	0.054	0.451	0.442059714118319	5	Tut4
Ubxn4	1.74548645461252e-05	0.971112254606074	0.135	0.613	0.44380738594978	5	Ubxn4
Rabgap1	1.81075054457611e-05	0.511118319000114	0.108	0.556	0.460401433463921	5	Rabgap1
Ctnnd1	1.82406304927129e-05	0.637876586184417	0.108	0.556	0.463786270907719	5	Ctnnd1
Pitpnc1	1.8349781789392e-05	1.15521696041911	0.162	0.668	0.466561551777081	5	Pitpnc1
Nfx1	1.83549075727031e-05	1.13214122350983	0.108	0.556	0.466691879943548	5	Nfx1
Commd5	1.86593901324536e-05	1.11273774817611	0.081	0.502	0.474433653507765	5	Commd5
Tex19.11	1.87270920349281e-05	0.829338432945504	0.108	0.556	0.476155042080081	5	Tex19.1
Kif2a	1.88201700810652e-05	1.03401799887824	0.162	0.668	0.478521644481164	5	Kif2a
Nipsnap1	1.88671004244648e-05	0.73746885593631	0.054	0.449	0.479714895392441	5	Nipsnap1
Pdk1	1.92977741051686e-05	1.39812540907017	0.054	0.448	0.490665204398016	5	Pdk1
Ppm1g	1.93304007106323e-05	3.02577403282451	0.676	0.819	0.491494768468538	5	Ppm1g
Marchf7	1.96525881954141e-05	1.00794691557298	0.162	0.666	0.499686707456599	5	Marchf7
Fancl	2.00396480725081e-05	0.519546362734197	0.054	0.447	0.50952809189159	5	Fancl
Arl6ip4	2.00772733591935e-05	1.0044346919165	0.135	0.609	0.510484752430855	5	Arl6ip4
Hnrnpd	2.01373991168656e-05	1.96071497774703	0.703	0.903	0.512013509945424	5	Hnrnpd
Cct7	2.02068025573416e-05	1.61728082429479	0.703	0.915	0.513778161822966	5	Cct7
Rev3l	2.0435115043034e-05	0.920417995237468	0.108	0.553	0.519583235084183	5	Rev3l
Hnrnph2	2.0558870165737e-05	0.853874210520235	0.108	0.553	0.522729832834029	5	Hnrnph2
Dis3	2.09786495227222e-05	0.564254941230425	0.081	0.499	0.533403142764733	5	Dis3
Znhit6	2.10533100475071e-05	1.00482021663554	0.135	0.608	0.535301461267915	5	Znhit6
Son	2.11367421461056e-05	0.63718795184023	0.216	0.783	0.537422805806881	5	Son
Rnf2	2.14663660975594e-05	0.958713853254994	0.108	0.552	0.545803824396544	5	Rnf2
Tbl1x	2.16238603950661e-05	0.838021187113938	0.135	0.607	0.549808274404951	5	Tbl1x
Exosc3	2.16894242753035e-05	1.06732382020409	0.081	0.498	0.551475301623866	5	Exosc3
Dnajc11	2.17873439454567e-05	0.770895217046068	0.108	0.552	0.553965007157182	5	Dnajc11
Plk4	2.2300339383789e-05	0.979432345995548	0.054	0.445	0.56700842917222	5	Plk4
Ccnl21	2.27377758115449e-05	1.01485354491064	0.108	0.55	0.57813068778434	5	Ccnl2
Senp6	2.29167403430863e-05	0.730955575086864	0.135	0.605	0.582681039963312	5	Senp6
Fbxl5	2.30615379094288e-05	0.833100116522865	0.054	0.444	0.586362662885137	5	Fbxl5
Snx4	2.30710557280146e-05	0.561744442004644	0.081	0.496	0.5866046629405	5	Snx4
Xpo7	2.31152779382536e-05	0.717455090498073	0.081	0.496	0.587729056858037	5	Xpo7
Fbxo151	2.33583437633954e-05	0.762835934570447	0.243	0.837	0.59390924852809	5	Fbxo15
Spata5	2.34798146569587e-05	1.10751407435321	0.135	0.605	0.596997767467832	5	Spata5
Rnf4	2.3877237518011e-05	1.05972689542234	0.162	0.661	0.607102641132947	5	Rnf4
Stt3b	2.42568465481691e-05	0.919958486357968	0.054	0.442	0.616754580333748	5	Stt3b
Eef1d	2.43685823648366e-05	0.864013034398498	0.757	0.925	0.619595575208336	5	Eef1d
Gtf3c21	2.43744109260112e-05	1.18472116280303	0.108	0.549	0.619743772204761	5	Gtf3c2
Ing1	2.44607795789154e-05	0.849087483567113	0.108	0.549	0.621939781573503	5	Ing1
Wbp2	2.47952891307931e-05	0.892513295700411	0.027	0.389	0.630445021439545	5	Wbp2
Slc7a51	2.50757724990982e-05	1.09839754092173	0.081	0.494	0.637576591562071	5	Slc7a5
Pole3	2.52686680117283e-05	0.714357399603358	0.081	0.494	0.642481152866203	5	Pole3
Rnf111	2.56457451904005e-05	0.722178663315133	0.081	0.493	0.652068717211124	5	Rnf111
Cap12	2.60056929898952e-05	0.902184375296968	0.108	0.546	0.661220749961076	5	Cap1
Drap11	2.69763833424012e-05	1.39922514258064	0.162	0.658	0.685901522863892	5	Drap1
Tdgf1	2.72495026250454e-05	0.822236982678156	0.243	0.841	0.692845853744403	5	Tdgf1
Zfp57	2.78851419666847e-05	1.38608449335318	0.162	0.657	0.709007619644925	5	Zfp57
Afdn	2.80868321131981e-05	0.742166867258517	0.081	0.491	0.714135793310175	5	Afdn
2610318N02Rik	2.92124499982294e-05	0.862309195328943	0.054	0.437	0.742755753654981	5	2610318N02Rik
Diaph31	2.93483361413719e-05	0.761791817690887	0.135	0.598	0.746210794730523	5	Diaph3
Sinhcaf	2.93899139287036e-05	0.734032987311224	0.216	0.776	0.747267951551218	5	Sinhcaf
Txnip	2.99102909549562e-05	0.850604925170593	0.081	0.49	0.760499057820716	5	Txnip
Noc2l	3.02829028202372e-05	1.74969493787708	0.162	0.655	0.769973087107351	5	Noc2l
Dhx30	3.04139923172983e-05	0.700881311096292	0.054	0.436	0.773306168659626	5	Dhx30
Clk1	3.05074131622031e-05	0.727501049346728	0.108	0.542	0.775681487062175	5	Clk1
Phf3	3.05201634689526e-05	0.625442049673356	0.189	0.712	0.77600567636159	5	Phf3
Abcb7	3.05526442158327e-05	1.1055481225973	0.108	0.543	0.776831531831761	5	Abcb7
Rnf17	3.11699100639275e-05	0.795887391732659	0.108	0.542	0.79252613328542	5	Rnf17
Ino80	3.12023785159876e-05	1.39280475735862	0.108	0.542	0.7933516761475	5	Ino80
Hspbap1	3.14793853872314e-05	0.809963924641399	0.135	0.597	0.800394852855745	5	Hspbap1
Smg6	3.14932821456687e-05	0.593339201493307	0.108	0.541	0.800748191835773	5	Smg6
Rbm27	3.16244069556813e-05	0.956390371389448	0.135	0.597	0.804082171255151	5	Rbm27
Plin3	3.16694371094744e-05	1.26822304257447	0.081	0.488	0.805227107945496	5	Plin3
Fyttd11	3.22841582305596e-05	1.00784544782519	0.162	0.653	0.820857007170209	5	Fyttd1
Sltm	3.23561525110633e-05	0.897840430983476	0.216	0.773	0.822687533746296	5	Sltm
Taf5l1	3.26233266059471e-05	0.907917641598951	0.054	0.434	0.829480702282811	5	Taf5l
Etl4	3.46970054156e-05	0.567141040181485	0.189	0.709	0.882206059697046	5	Etl4
Mthfd1l	3.49500968132826e-05	1.45347451297869	0.108	0.539	0.888641161574524	5	Mthfd1l
Eif3j21	3.49792693297283e-05	0.668969333922073	0.081	0.485	0.889382901977673	5	Eif3j2
Frg11	3.49994027356895e-05	0.585610209221556	0.135	0.593	0.889894813957642	5	Frg1
Zfp568	3.52568506138038e-05	1.36357147940178	0.162	0.651	0.896440683706574	5	Zfp568
Ska1	3.54876682155905e-05	1.05378312504744	0.108	0.539	0.902309452049604	5	Ska1
Zrsr2	3.60640256871307e-05	1.08919269445638	0.162	0.65	0.916963917120985	5	Zrsr2
Tmem131	3.64399565274139e-05	1.04139754026074	0.162	0.649	0.926522334666025	5	Tmem131
Uba3	3.66397721955529e-05	1.3028440708032	0.081	0.484	0.931602847844128	5	Uba3
Smc2	3.7246447095478e-05	0.895409999996366	0.216	0.768	0.947028163849624	5	Smc2
Nampt	3.82827936999644e-05	0.701164092311492	0.081	0.483	0.973378312615294	5	Nampt
Dnajc13	3.87357362395157e-05	1.31769128870284	0.081	0.482	0.984894829625926	5	Dnajc13
Uqcrc2	3.92860445198179e-05	1.15454426358014	0.162	0.648	0.998886967960889	5	Uqcrc2
Txlng	4.00599005726454e-05	0.833980295490051	0.081	0.482	1	5	Txlng
Ube2z1	4.02826683703903e-05	0.665222175034688	0.081	0.481	1	5	Ube2z
Ipo11	4.0637171687245e-05	1.08466396789178	0.135	0.59	1	5	Ipo11
Fam193a	4.09565103435153e-05	0.619803052278395	0.081	0.481	1	5	Fam193a
Sin3a	4.0975931967197e-05	0.868823930671182	0.108	0.535	1	5	Sin3a
Pip5k1a	4.10795953668963e-05	1.42918350570032	0.054	0.428	1	5	Pip5k1a
Ttc39b	4.14029402973254e-05	0.77403608775525	0.108	0.534	1	5	Ttc39b
Clcn31	4.17717181747728e-05	1.03578094037735	0.081	0.48	1	5	Clcn3
Hnrnph1	4.22462833579878e-05	1.10874361801437	0.216	0.765	1	5	Hnrnph1
Ep400	4.24065479792774e-05	0.9636948696631	0.135	0.588	1	5	Ep400
Nptn1	4.28435828149811e-05	0.955620999360602	0.108	0.533	1	5	Nptn
Prrc2b1	4.30491691360944e-05	0.742389748182324	0.081	0.479	1	5	Prrc2b
Tbx3	4.33393516240322e-05	0.746185980203141	0.216	0.761	1	5	Tbx3
Rrs1	4.50644669622922e-05	1.2635871076565	0.162	0.645	1	5	Rrs1
Ubr5	4.52888185845763e-05	1.38813423897803	0.243	0.829	1	5	Ubr5
Gemin2	4.53113063834797e-05	0.686189484685315	0.081	0.478	1	5	Gemin2
Mga	4.56741343077004e-05	1.00584851207082	0.162	0.643	1	5	Mga
Dnajc2	4.56746712152205e-05	0.63521915378836	0.243	0.826	1	5	Dnajc2
Vps41	4.5685989640878e-05	1.00488501845814	0.108	0.532	1	5	Vps41
Znrf31	4.59904731630153e-05	0.526701925726499	0.081	0.477	1	5	Znrf3
Ehd11	4.95841746822257e-05	1.11519302699649	0.135	0.585	1	5	Ehd1
Bag41	4.9753893441907e-05	0.55146775848838	0.081	0.476	1	5	Bag4
Braf	5.06366880277849e-05	0.850328065038633	0.054	0.423	1	5	Braf
Zbtb11	5.08115693977331e-05	0.972140015911025	0.054	0.423	1	5	Zbtb11
Mindy1	5.21033743489752e-05	1.00238140932991	0.054	0.422	1	5	Mindy1
Cndp2	5.28729477943503e-05	1.05951712117973	0.081	0.474	1	5	Cndp2
Wwox	5.30975976902736e-05	0.671514490287171	0.162	0.636	1	5	Wwox
Kif22	5.36505397515264e-05	0.502975736569258	0.108	0.527	1	5	Kif22
Cops2	5.37819896891984e-05	0.707727882103597	0.162	0.639	1	5	Cops2
Ttc19	5.49070311081044e-05	0.694197539791539	0.054	0.42	1	5	Ttc19
Ash2l	5.52006519359596e-05	0.670692017559334	0.27	0.886	1	5	Ash2l
Kdm2a	5.54301374259334e-05	0.722948060935267	0.054	0.42	1	5	Kdm2a
Sap30bp	5.54543540980755e-05	1.06997775275587	0.081	0.473	1	5	Sap30bp
Thop1	5.62351160481327e-05	0.803853305855022	0.135	0.581	1	5	Thop1
Lsm14a	5.6396036817062e-05	0.986756565824688	0.135	0.581	1	5	Lsm14a
Kars	5.72309380231291e-05	1.24362426835521	0.162	0.637	1	5	Kars
Anxa7	5.74942657868481e-05	0.567192353485139	0.081	0.471	1	5	Anxa7
Wee1	5.81776313240205e-05	1.12017924483605	0.081	0.472	1	5	Wee1
Dync1li1	5.88700316208259e-05	1.35634789970489	0.135	0.58	1	5	Dync1li1
Cars	5.97132331260339e-05	0.65693323136759	0.054	0.418	1	5	Cars
Mark2	5.98715182352785e-05	1.01923251701303	0.081	0.471	1	5	Mark2
Gtf2i	6.04562752545301e-05	0.948892028972565	0.081	0.47	1	5	Gtf2i
Dhx16	6.05073492034809e-05	0.907948131228451	0.216	0.755	1	5	Dhx16
Gnpda1	6.09479135860352e-05	0.928850575244828	0.054	0.418	1	5	Gnpda1
Smndc1	6.09634499139917e-05	1.05076958070403	0.216	0.756	1	5	Smndc1
Wac	6.14149634738391e-05	0.94158194294021	0.162	0.634	1	5	Wac
Qki	6.19720104086109e-05	0.919417207487353	0.243	0.815	1	5	Qki
G3bp2	6.3022919726172e-05	1.65717896119831	0.703	0.912	1	5	G3bp2
Phgdh	6.34317000486831e-05	0.958606135952108	0.108	0.522	1	5	Phgdh
Pds5a1	6.46639747583633e-05	0.867894472624923	0.189	0.69	1	5	Pds5a
Aifm1	6.4700790153843e-05	0.80709999239351	0.108	0.522	1	5	Aifm1
Smpd4	6.47240445877674e-05	0.509884047411222	0.054	0.416	1	5	Smpd4
Skp1	6.52217080466745e-05	0.704656788285538	0.243	0.815	1	5	Skp1
Cdk13	6.52944855392921e-05	1.22752163934402	0.108	0.521	1	5	Cdk13
Xpo1	6.62278415683027e-05	0.79769039428292	0.243	0.814	1	5	Xpo1
Nfkbib	6.64210867108778e-05	1.09069590520866	0.027	0.363	1	5	Nfkbib
Rbbp7	6.91986847753898e-05	0.532590514092316	0.243	0.811	1	5	Rbbp7
Faf2	7.02623477002312e-05	1.41325827442655	0.081	0.466	1	5	Faf2
Atp1b1	7.06911308000066e-05	0.555166404669444	0.108	0.519	1	5	Atp1b1
Lman1	7.15476661143378e-05	0.756097273904923	0.081	0.466	1	5	Lman1
Eif2s3x	7.160402874541e-05	1.49107086542158	0.189	0.689	1	5	Eif2s3x
Rrn31	7.16355613870888e-05	0.9037876745142	0.162	0.631	1	5	Rrn3
Ssr1	7.21594393357218e-05	1.00012254587769	0.135	0.573	1	5	Ssr1
Ufm1	7.21846084113484e-05	0.909363416087656	0.108	0.519	1	5	Ufm1
4921524J17Rik	7.26865843622087e-05	1.1983921316826	0.081	0.465	1	5	4921524J17Rik
Pdia3	7.36595520419191e-05	0.925282819398491	0.243	0.811	1	5	Pdia3
Cep57	7.40812151761433e-05	0.983741383288199	0.135	0.573	1	5	Cep57
Trim24	7.54703725903376e-05	0.707142374907984	0.162	0.628	1	5	Trim24
Cltb1	7.60912155269862e-05	1.1321717526277	0.108	0.517	1	5	Cltb
Cd164	7.71030688180388e-05	0.683766324744472	0.054	0.411	1	5	Cd164
Alkbh7	7.87610267079194e-05	0.724773208779527	0.027	0.358	1	5	Alkbh7
Psmd2	7.97784785788125e-05	0.766247479384119	0.243	0.808	1	5	Psmd2
Peli11	8.05198780473103e-05	0.523400777351359	0.054	0.41	1	5	Peli1
Fmr1	8.06044043549111e-05	1.15142537009903	0.081	0.462	1	5	Fmr1
Ctsd2	8.06201245128107e-05	0.565192237942895	0.108	0.514	1	5	Ctsd
Ppp4r3a1	8.09726994116134e-05	0.974033880462739	0.135	0.57	1	5	Ppp4r3a
Gnl3	8.14067377664397e-05	1.17365466014965	0.243	0.81	1	5	Gnl3
Atp11b	8.25724025202291e-05	1.01734297572711	0.054	0.409	1	5	Atp11b
E2f3	8.32713551071671e-05	1.00662817761829	0.081	0.461	1	5	E2f3
Rest	8.35423290666928e-05	1.12611080220341	0.243	0.807	1	5	Rest
Wdtc11	8.42834841510322e-05	1.16179298994993	0.135	0.569	1	5	Wdtc1
Xpnpep1	8.45382287549823e-05	1.1230149668227	0.108	0.514	1	5	Xpnpep1
Tmx3	8.51770376973588e-05	0.840178300316639	0.054	0.408	1	5	Tmx3
Ubc2	8.68885846633635e-05	0.808463719106483	0.108	0.513	1	5	Ubc
Mrps30	8.7546268435616e-05	1.33260903295914	0.081	0.46	1	5	Mrps30
Snw11	8.78007880155135e-05	1.51642948633862	0.189	0.683	1	5	Snw1
Tfg	8.78078699954234e-05	0.884583749841068	0.054	0.407	1	5	Tfg
Nosip	8.82508581788312e-05	0.556333886947225	0.054	0.407	1	5	Nosip
Hmgcr1	8.90461377556136e-05	0.589727821546313	0.081	0.459	1	5	Hmgcr
Usp34	9.27448071325113e-05	1.19816637852237	0.243	0.802	1	5	Usp34
Mvb12a	9.31911122988236e-05	0.751836705819045	0.054	0.406	1	5	Mvb12a
Nae1	9.48942287456875e-05	1.47236208009764	0.108	0.511	1	5	Nae1
Cnot2	9.5524024922867e-05	1.07012097411209	0.162	0.621	1	5	Cnot2
Rprd2	9.57522336889018e-05	0.522539328953203	0.054	0.405	1	5	Rprd2
Ppp6r3	9.58297537741879e-05	1.09445928972351	0.135	0.565	1	5	Ppp6r3
Tiprl	9.74783822636641e-05	1.00679299113077	0.054	0.404	1	5	Tiprl
Fdft11	9.89307892885626e-05	0.784637199714879	0.081	0.456	1	5	Fdft1
Btbd101	0.000100048748472186	0.55483394061736	0.054	0.404	1	5	Btbd10
Cux1	0.000100662690145182	0.769299827653492	0.054	0.403	1	5	Cux1
Polr2b	0.000102253981293386	1.49491310261289	0.162	0.62	1	5	Polr2b
Gm19705	0.000102786816495651	0.60982495888153	0.027	0.351	1	5	Gm19705
Trim37	0.000103398098468137	1.46930291644817	0.135	0.564	1	5	Trim37
Cherp1	0.000103736725526569	0.959750971230954	0.108	0.508	1	5	Cherp
Zmym21	0.000103836687179592	0.533496054196306	0.081	0.455	1	5	Zmym2
Ddx6	0.000104400635443547	0.891404984065538	0.216	0.737	1	5	Ddx6
Xpo6	0.000105741824907283	1.1981474776406	0.108	0.508	1	5	Xpo6
Arl8b	0.000107840723570819	0.515400418742467	0.054	0.401	1	5	Arl8b
Tmem165	0.000107917289960397	1.25337040520278	0.108	0.507	1	5	Tmem165
Itga6	0.000108110309632735	0.659666360635798	0.108	0.507	1	5	Itga6
Eapp1	0.000108325323504276	0.74083659812868	0.081	0.454	1	5	Eapp
Pank2	0.000109227423424683	0.942716457315759	0.081	0.454	1	5	Pank2
Apoe	0.000109869049443678	0.859853645842151	0.297	0.894	1	5	Apoe
Ppp4r2	0.000110527565642983	1.50814987481055	0.189	0.677	1	5	Ppp4r2
Mapre11	0.000110841881128549	1.19035783139777	0.189	0.676	1	5	Mapre1
Nemf	0.000113366798003443	1.56642193056272	0.108	0.506	1	5	Nemf
Fxr2	0.000113977965566968	1.32483620297736	0.081	0.453	1	5	Fxr2
Atp2c11	0.000116454636645927	0.603649827958782	0.027	0.347	1	5	Atp2c1
Mrps5	0.000116618728103338	0.825427547580928	0.243	0.799	1	5	Mrps5
Zfp992	0.000116941347295161	1.09098089189244	0.216	0.735	1	5	Zfp992
Tubb4b	0.000120111434047608	0.923813282828614	0.73	0.929	1	5	Tubb4b
Tmem209	0.000120140605783709	1.02601109477241	0.054	0.398	1	5	Tmem209
Gpatch4	0.000120375216220184	1.28973201239756	0.135	0.559	1	5	Gpatch4
Atad5	0.000122615765908173	0.773751971643928	0.081	0.45	1	5	Atad5
Stk38	0.000123311236555659	1.5921061299623	0.108	0.503	1	5	Stk38
Zfp704	0.000123346276922762	1.17304805889728	0.162	0.613	1	5	Zfp704
Abcf1	0.000125100619998653	1.02547756609829	0.243	0.798	1	5	Abcf1
Ggnbp2	0.000125430347924271	1.68306655237876	0.162	0.614	1	5	Ggnbp2
Ppp1r35	0.00012647931837689	0.797141396306101	0.054	0.397	1	5	Ppp1r35
Polr3b	0.000127253589801184	1.09782482543038	0.081	0.449	1	5	Polr3b
Mms19	0.000129979968884525	1.36867506248368	0.027	0.344	1	5	Mms19
BC005624	0.000130735833197538	1.47648774001246	0.081	0.449	1	5	BC005624
Nfyb	0.000130756876090084	1.06039851805949	0.189	0.671	1	5	Nfyb
Pnrc1	0.000130869078240665	0.626253980294284	0.054	0.396	1	5	Pnrc1
Ppp2r5e	0.000131030029598554	0.507627314130854	0.054	0.396	1	5	Ppp2r5e
Cbfa2t2	0.000133996928533732	1.17978237914672	0.135	0.555	1	5	Cbfa2t2
Tmem39a	0.000134213514679826	1.04694953899536	0.108	0.501	1	5	Tmem39a
Kmt5a	0.000134599566458029	1.34162222910111	0.162	0.612	1	5	Kmt5a
Pura	0.000136173752031114	1.61970433061909	0.162	0.612	1	5	Pura
[truncated: 753 more rows]
